# Supplementary material for: 4-Methyl-N′-(2,2,2-trichloro­ethanimido­yl)benzene-1-carboximidamide
Source: Acta Crystallogr Sect E Struct Rep Online. 2011 Nov 2;67(Pt 12):o3137. doi: 10.1107/S1600536811044710 (PMC3238812; doi:10.1107/S1600536811044710)
Supplement: Supplementary file 1 [file e-67-o3137-sup1.cif]

##############################################################################
#                                                                            #
# This CIF contains the data in a paper accepted for publication in          #
# Acta Crystallographica Section E. It conforms to the requirements of       #
# Notes for Authors for Acta Crystallographica Section E, and has been       #
# peer reviewed under the auspices of the IUCr Commission on Journals.       #
#                                                                            #
# Full details of the Crystallographic Information File format               #
# are given in the paper "The Crystallographic Information File (CIF):       #
# a New Standard Archive File for Crystallography" by S. R. Hall, F. H.      #
# Allen and I. D. Brown [Acta Cryst. (1991), A47, 655-685].                  #
#                                                                            #
# The current version of the core CIF dictionary is obtainable from          #
# ftp://ftp.iucr.org/pub/cif_core.dic.                                       #
#                                                                            #
# Software is freely available for graphical display of the structure(s)     #
# in this CIF. For information consult the CIF software page                 #
# http://www.iucr.org/resources/cif/software.                                #
#                                                                            #
# This file may be used for bona fide research purposes within the           #
# scientific community so long as proper attribution is given to the journal # 
# article from which it was obtained.                                        #
#                                                                            #
##############################################################################
data_I
_audit_creation_method     SHELXL-97
_chemical_name_systematic
;
4-methyl-<i>N</i>'-(2,2,2-trichloroethanimidoyl)benzene-1-carboximidamide
;
_chemical_name_common
;
;
_chemical_formula_moiety     'C10 H10 Cl3 N3'
_chemical_formula_sum     'C10 H10 Cl3 N3'
_chemical_formula_iupac     'C10 H10 Cl3 N3'
_chemical_formula_weight     278.56
_chemical_melting_point     315
_symmetry_cell_setting     monoclinic
_symmetry_space_group_name_H-M     'P 21/c'
_symmetry_space_group_name_Hall     '-P 2ybc'
loop_
    _symmetry_equiv_pos_as_xyz
    'x, y, z'
    '-x, y+1/2, -z+1/2'
    '-x, -y, -z'
    'x, -y-1/2, z-1/2'
_cell_length_a     12.2952(7)
_cell_length_b     9.0696(6)
_cell_length_c     11.5407(7)
_cell_angle_alpha     90.00
_cell_angle_beta     109.6610(10)
_cell_angle_gamma     90.00
_cell_volume     1211.90(13)
_cell_formula_units_Z     4
_cell_measurement_reflns_used     9876
_cell_measurement_theta_min     2.85
_cell_measurement_theta_max     27.46
_cell_measurement_temperature     173(2)
_exptl_crystal_description     prism
_exptl_crystal_colour     colourless
_exptl_crystal_size_max     0.425
_exptl_crystal_size_mid     0.337
_exptl_crystal_size_min     0.251
_exptl_crystal_density_diffrn     1.527
_exptl_crystal_F_000     568
loop_
    _exptl_crystal_face_index_h
    _exptl_crystal_face_index_k
    _exptl_crystal_face_index_l
    _exptl_crystal_face_perp_dist
    -1.00 0.00 0.00 0.1250
    1.00 0.00 0.00 0.1240
    1.00 0.00 -1.00 0.1270
    -1.00 1.00 -1.00 0.2030
    -1.00 1.00 1.00 0.0940
    1.00 -1.00 -1.00 0.1500
    0.00 -1.00 1.00 0.1930
    0.00 1.00 -1.00 0.1940
    -1.00 -1.00 0.00 0.1810
    -1.00 0.00 -1.00 0.1500
    1.00 1.00 -1.00 0.1550
    -1.00 -1.00 1.00 0.1660
    1.00 -1.00 -2.00 0.1420
    0.00 -1.00 -2.00 0.1440
    0.00 0.00 -1.00 0.1650
_exptl_absorpt_coefficient_mu     0.731
_exptl_absorpt_correction_type     multi-scan
_exptl_absorpt_process_details     '(SADABS; Bruker, 2008)'
_exptl_absorpt_correction_T_min     0.7465
_exptl_absorpt_correction_T_max     0.8378
_exptl_special_details
;
A crystal coated in Paratone oil was mounted on the end of a thin glass
capillary and cooled in the gas stream of the diffractometer Kryoflex device.
;
_diffrn_ambient_temperature     173(2)
_diffrn_radiation_type     MoK\a
_diffrn_radiation_wavelength     0.71073
_diffrn_radiation_monochromator     graphite
_diffrn_measurement_device_type
;
Bruker APEXII CCD area-detector
;
_diffrn_measurement_method     'phi and omega scans'
_diffrn_detector_area_resol_mean     0.015
_diffrn_reflns_number     16754
_diffrn_reflns_av_R_equivalents     0.0144
_diffrn_reflns_av_sigmaI/netI     0.0084
_diffrn_reflns_theta_min     1.76
_diffrn_reflns_theta_max     27.46
_diffrn_reflns_theta_full     25.25
_diffrn_measured_fraction_theta_max     0.996
_diffrn_measured_fraction_theta_full     1.000
_diffrn_reflns_limit_h_min     -15
_diffrn_reflns_limit_h_max     15
_diffrn_reflns_limit_k_min     -11
_diffrn_reflns_limit_k_max     11
_diffrn_reflns_limit_l_min     -14
_diffrn_reflns_limit_l_max     14
_refine_special_details
;
Refinement of <i>F</i>^2^ against ALL reflections. The weighted <i>R</i>-factor
<i>wR</i> and goodness of fit <i>S</i> are based on <i>F</i>^2^, conventional
<i>R</i>-factors <i>R</i> are based on <i>F</i>, with <i>F</i> set to zero for
negative <i>F</i>^2^. The threshold expression of <i>F</i>^2^ >
\s(<i>F</i>^2^) is used only for calculating <i>R</i>-factors(gt) <i>etc</i>.
and is not relevant to the choice of reflections for refinement.
<i>R</i>-factors based on <i>F</i>^2^ are statistically about twice as large
as those based on <i>F</i>, and <i>R</i>- factors based on ALL data will be
even larger.
;
_reflns_number_total     2762
_reflns_number_gt     2594
_reflns_threshold_expression     I>2\s(I)
_refine_ls_structure_factor_coef     Fsqd
_refine_ls_matrix_type     full
_refine_ls_R_factor_all     0.0302
_refine_ls_R_factor_gt     0.0285
_refine_ls_wR_factor_gt     0.0757
_refine_ls_wR_factor_ref     0.0773
_refine_ls_goodness_of_fit_ref     1.077
_refine_ls_restrained_S_all     1.077
_refine_ls_number_reflns     2762
_refine_ls_number_parameters     158
_refine_ls_number_restraints     0
_refine_ls_hydrogen_treatment     mixed
_refine_ls_weighting_scheme     calc
_refine_ls_weighting_details
         'calc w=1/[\s^2^(Fo^2^)+(0.0354P)^2^+0.6197P] where P=(Fo^2^+2Fc^2^)/3'
_atom_sites_solution_hydrogens     geom
_atom_sites_solution_primary     direct
_atom_sites_solution_secondary     difmap
_refine_ls_shift/su_max     0.001
_refine_ls_shift/su_mean     0.000
_refine_diff_density_max     0.399
_refine_diff_density_min     -0.409
loop_
    _atom_type_symbol
    _atom_type_description
    _atom_type_scat_dispersion_real
    _atom_type_scat_dispersion_imag
    _atom_type_scat_source
    'C' 'C' 0.0033 0.0016
                         'International Tables Vol C Tables 4.2.6.8 and 6.1.1.4'
    'H' 'H' 0.0000 0.0000
                         'International Tables Vol C Tables 4.2.6.8 and 6.1.1.4'
    'N' 'N' 0.0061 0.0033
                         'International Tables Vol C Tables 4.2.6.8 and 6.1.1.4'
    'Cl' 'Cl' 0.1484 0.1585
                         'International Tables Vol C Tables 4.2.6.8 and 6.1.1.4'
_computing_data_collection     'APEX2 (Bruker, 2008)'
_computing_cell_refinement     'SAINT-Plus (Bruker, 2008)'
_computing_data_reduction     'SAINT-Plus (Bruker, 2008)'
_computing_structure_solution     'SHELXS97 (Sheldrick, 2008)'
_computing_structure_refinement     'SHELXL97 (Sheldrick, 2008)'
_computing_molecular_graphics     'Mercury (Macrae <i>et al.</i>, 2006)'
_computing_publication_material     'publCIF (Westrip, 2010)'
loop_
    _atom_site_type_symbol
    _atom_site_label
    _atom_site_fract_x
    _atom_site_fract_y
    _atom_site_fract_z
    _atom_site_U_iso_or_equiv
    _atom_site_adp_type
    _atom_site_calc_flag
    _atom_site_refinement_flags
    _atom_site_occupancy
    _atom_site_symmetry_multiplicity
    _atom_site_disorder_assembly
    _atom_site_disorder_group
    C C1 0.60366(11) 0.08801(14) 0.75586(12) 0.0251(3) Uani d . 1 1 . .
    C C2 0.78479(12) 0.15175(16) 0.89254(13) 0.0296(3) Uani d . 1 1 . .
    C C3 0.89517(12) 0.22286(16) 0.88006(12) 0.0282(3) Uani d . 1 1 . .
    C C4 0.50862(11) 0.12222(14) 0.63920(12) 0.0247(3) Uani d . 1 1 . .
    C C5 0.39803(12) 0.06308(16) 0.61262(13) 0.0308(3) Uani d . 1 1 . .
    H H5 0.3829 -0.0045 0.6682 0.037 Uiso calc R 1 1 . .
    C C6 0.31014(12) 0.10232(17) 0.50565(14) 0.0330(3) Uani d . 1 1 . .
    H H6 0.2354 0.0609 0.4888 0.040 Uiso calc R 1 1 . .
    C C7 0.32937(12) 0.20122(16) 0.42266(13) 0.0299(3) Uani d . 1 1 . .
    C C8 0.44024(12) 0.25899(17) 0.44926(13) 0.0313(3) Uani d . 1 1 . .
    H H8 0.4552 0.3263 0.3934 0.038 Uiso calc R 1 1 . .
    C C9 0.52899(12) 0.22015(16) 0.55551(13) 0.0283(3) Uani d . 1 1 . .
    H H9 0.6040 0.2603 0.5715 0.034 Uiso calc R 1 1 . .
    C C10 0.23320(14) 0.2455(2) 0.30785(15) 0.0413(4) Uani d . 1 1 . .
    H H10A 0.1764 0.1656 0.2828 0.062 Uiso calc R 1 1 . .
    H H10B 0.2648 0.2651 0.2419 0.062 Uiso calc R 1 1 . .
    H H10C 0.1957 0.3347 0.3240 0.062 Uiso calc R 1 1 . .
    N N1 0.59080(12) -0.02814(15) 0.82081(13) 0.0339(3) Uani d . 1 1 . .
    N N2 0.69301(10) 0.17656(14) 0.78685(11) 0.0298(3) Uani d . 1 1 . .
    N N3 0.78334(13) 0.08069(19) 0.98683(13) 0.0434(3) Uani d . 1 1 . .
    Cl Cl1 1.01604(3) 0.20856(5) 1.01601(3) 0.04137(12) Uani d . 1 1 . .
    Cl Cl2 0.92765(3) 0.12843(5) 0.76109(4) 0.04211(12) Uani d . 1 1 . .
    Cl Cl3 0.87281(4) 0.41134(4) 0.84076(5) 0.04654(12) Uani d . 1 1 . .
    H H1 0.5360(18) -0.087(2) 0.7925(18) 0.045(5) Uiso d . 1 1 . .
    H H2 0.6389(17) -0.041(2) 0.8902(18) 0.039(5) Uiso d . 1 1 . .
    H H3 0.846(2) 0.083(3) 1.041(2) 0.055(6) Uiso d . 1 1 . .
loop_
    _atom_site_aniso_label
    _atom_site_aniso_U_11
    _atom_site_aniso_U_22
    _atom_site_aniso_U_33
    _atom_site_aniso_U_12
    _atom_site_aniso_U_13
    _atom_site_aniso_U_23
    C1 0.0274(6) 0.0241(6) 0.0277(6) 0.0044(5) 0.0141(5) 0.0011(5)
    C2 0.0292(7) 0.0314(7) 0.0289(7) -0.0001(5) 0.0107(5) 0.0021(5)
    C3 0.0278(6) 0.0279(7) 0.0279(6) 0.0003(5) 0.0080(5) 0.0000(5)
    C4 0.0263(6) 0.0229(6) 0.0271(6) 0.0036(5) 0.0118(5) -0.0007(5)
    C5 0.0304(7) 0.0297(7) 0.0338(7) -0.0013(5) 0.0130(6) 0.0035(6)
    C6 0.0259(6) 0.0352(7) 0.0378(8) -0.0007(6) 0.0105(6) -0.0002(6)
    C7 0.0291(7) 0.0315(7) 0.0292(6) 0.0074(5) 0.0100(5) -0.0009(5)
    C8 0.0332(7) 0.0330(7) 0.0300(7) 0.0036(6) 0.0137(6) 0.0054(6)
    C9 0.0266(6) 0.0300(7) 0.0309(7) 0.0014(5) 0.0131(5) 0.0015(5)
    C10 0.0324(8) 0.0489(9) 0.0384(8) 0.0086(7) 0.0066(6) 0.0064(7)
    N1 0.0350(7) 0.0292(6) 0.0353(7) -0.0021(5) 0.0090(5) 0.0079(5)
    N2 0.0278(6) 0.0333(6) 0.0281(6) -0.0013(5) 0.0091(5) 0.0061(5)
    N3 0.0373(7) 0.0599(9) 0.0306(6) -0.0050(7) 0.0080(6) 0.0124(6)
    Cl1 0.0336(2) 0.0485(2) 0.0339(2) -0.00458(15) 0.00062(15) -0.00111(15)
    Cl2 0.0371(2) 0.0550(3) 0.0387(2) -0.00594(17) 0.01858(16) -0.01338(17)
    Cl3 0.0414(2) 0.02872(19) 0.0694(3) 0.00018(15) 0.01851(19) 0.00905(17)
_geom_special_details
;
All e.s.d.'s (except the e.s.d. in the dihedral angle between two l.s. planes)
are estimated using the full covariance matrix. The cell e.s.d.'s are taken
into account individually in the estimation of e.s.d.'s in distances, angles
and torsion angles; correlations between e.s.d.'s in cell parameters are only
used when they are defined by crystal symmetry. An approximate (isotropic)
treatment of cell e.s.d.'s is used for estimating e.s.d.'s involving l.s.
planes.
;
loop_
    _geom_bond_atom_site_label_1
    _geom_bond_atom_site_label_2
    _geom_bond_site_symmetry_2
    _geom_bond_distance
    _geom_bond_publ_flag
    C1 N2 . 1.3098(18) ?
    C1 N1 . 1.3328(18) ?
    C1 C4 . 1.4885(18) ?
    C2 N3 . 1.270(2) ?
    C2 N2 . 1.3732(18) ?
    C2 C3 . 1.5525(19) ?
    C3 Cl1 . 1.7657(14) ?
    C3 Cl3 . 1.7662(15) ?
    C3 Cl2 . 1.7739(14) ?
    C4 C9 . 1.3955(19) ?
    C4 C5 . 1.3964(19) ?
    C5 C6 . 1.386(2) ?
    C5 H5 . 0.9500 ?
    C6 C7 . 1.389(2) ?
    C6 H6 . 0.9500 ?
    C7 C8 . 1.395(2) ?
    C7 C10 . 1.504(2) ?
    C8 C9 . 1.3849(19) ?
    C8 H8 . 0.9500 ?
    C9 H9 . 0.9500 ?
    C10 H10A . 0.9800 ?
    C10 H10B . 0.9800 ?
    C10 H10C . 0.9800 ?
    N1 H1 . 0.84(2) ?
    N1 H2 . 0.83(2) ?
    N3 H3 . 0.81(2) ?
loop_
    _geom_angle_atom_site_label_1
    _geom_angle_atom_site_label_2
    _geom_angle_atom_site_label_3
    _geom_angle_site_symmetry_1
    _geom_angle_site_symmetry_3
    _geom_angle
    _geom_angle_publ_flag
    N2 C1 N1 . . 125.34(13) ?
    N2 C1 C4 . . 116.76(12) ?
    N1 C1 C4 . . 117.90(13) ?
    N3 C2 N2 . . 126.87(14) ?
    N3 C2 C3 . . 123.71(13) ?
    N2 C2 C3 . . 109.41(11) ?
    C2 C3 Cl1 . . 112.81(10) ?
    C2 C3 Cl3 . . 111.13(10) ?
    Cl1 C3 Cl3 . . 108.12(8) ?
    C2 C3 Cl2 . . 107.62(10) ?
    Cl1 C3 Cl2 . . 108.12(8) ?
    Cl3 C3 Cl2 . . 108.94(8) ?
    C9 C4 C5 . . 118.73(13) ?
    C9 C4 C1 . . 119.31(12) ?
    C5 C4 C1 . . 121.92(12) ?
    C6 C5 C4 . . 120.46(13) ?
    C6 C5 H5 . . 119.8 ?
    C4 C5 H5 . . 119.8 ?
    C5 C6 C7 . . 121.15(13) ?
    C5 C6 H6 . . 119.4 ?
    C7 C6 H6 . . 119.4 ?
    C6 C7 C8 . . 118.11(13) ?
    C6 C7 C10 . . 120.94(14) ?
    C8 C7 C10 . . 120.94(14) ?
    C9 C8 C7 . . 121.33(13) ?
    C9 C8 H8 . . 119.3 ?
    C7 C8 H8 . . 119.3 ?
    C8 C9 C4 . . 120.22(13) ?
    C8 C9 H9 . . 119.9 ?
    C4 C9 H9 . . 119.9 ?
    C7 C10 H10A . . 109.5 ?
    C7 C10 H10B . . 109.5 ?
    H10A C10 H10B . . 109.5 ?
    C7 C10 H10C . . 109.5 ?
    H10A C10 H10C . . 109.5 ?
    H10B C10 H10C . . 109.5 ?
    C1 N1 H1 . . 121.3(14) ?
    C1 N1 H2 . . 118.1(14) ?
    H1 N1 H2 . . 121(2) ?
    C1 N2 C2 . . 120.34(12) ?
    C2 N3 H3 . . 111.7(16) ?
loop_
    _geom_torsion_atom_site_label_1
    _geom_torsion_atom_site_label_2
    _geom_torsion_atom_site_label_3
    _geom_torsion_atom_site_label_4
    _geom_torsion_site_symmetry_1
    _geom_torsion_site_symmetry_2
    _geom_torsion_site_symmetry_3
    _geom_torsion_site_symmetry_4
    _geom_torsion
    _geom_torsion_publ_flag
    N3 C2 C3 Cl1 . . . . -5.2(2) ?
    N2 C2 C3 Cl1 . . . . 175.64(10) ?
    N3 C2 C3 Cl3 . . . . -126.84(15) ?
    N2 C2 C3 Cl3 . . . . 54.02(14) ?
    N3 C2 C3 Cl2 . . . . 113.95(16) ?
    N2 C2 C3 Cl2 . . . . -65.19(13) ?
    N2 C1 C4 C9 . . . . 15.26(18) ?
    N1 C1 C4 C9 . . . . -165.53(13) ?
    N2 C1 C4 C5 . . . . -162.49(13) ?
    N1 C1 C4 C5 . . . . 16.73(19) ?
    C9 C4 C5 C6 . . . . -0.6(2) ?
    C1 C4 C5 C6 . . . . 177.12(13) ?
    C4 C5 C6 C7 . . . . -0.2(2) ?
    C5 C6 C7 C8 . . . . 0.7(2) ?
    C5 C6 C7 C10 . . . . -178.90(14) ?
    C6 C7 C8 C9 . . . . -0.4(2) ?
    C10 C7 C8 C9 . . . . 179.23(14) ?
    C7 C8 C9 C4 . . . . -0.5(2) ?
    C5 C4 C9 C8 . . . . 1.0(2) ?
    C1 C4 C9 C8 . . . . -176.86(12) ?
    N1 C1 N2 C2 . . . . 1.5(2) ?
    C4 C1 N2 C2 . . . . -179.38(12) ?
    N3 C2 N2 C1 . . . . -23.6(2) ?
    C3 C2 N2 C1 . . . . 155.50(12) ?
loop_
    _geom_hbond_atom_site_label_D
    _geom_hbond_atom_site_label_H
    _geom_hbond_atom_site_label_A
    _geom_hbond_site_symmetry_A
    _geom_hbond_distance_DH
    _geom_hbond_distance_HA
    _geom_hbond_distance_DA
    _geom_hbond_angle_DHA
    N1 H2 N3 . 0.83(2) 2.07(2) 2.683(2) 130.8(18)
    N3 H3 Cl1 . 0.81(2) 2.49(2) 2.9993(15) 122.2(19)
    C10 H10A Cl2 3_656 0.980 2.9272 3.871(2) 162.00(10)
    C10 H10C Cl3 3_666 0.980 2.9245 3.581(2) 125.30(10)
_iucr_refine_instructions_details
;
TITL RB11040 in P2(1)/c
CELL 0.71073  12.2952   9.0696  11.5407  90.000 109.661  90.000
ZERR    4.00   0.0007   0.0006   0.0007   0.000   0.001   0.000
LATT 1
SYMM -X, 0.5+Y, 0.5-Z
SFAC C  H  N  Cl
UNIT 40  40  12  12
REM WGHT1    0.100000
REM WGHT2    0.047200    0.599000
REM WGHT3    0.037600    0.612400
REM WGHT4    0.035900    0.614300
REM WGHT5    0.035400    0.620800
REM WGHT6    0.035400    0.620000
REM WGHT7    0.035400    0.619800
L.S. 12
ACTA 50
BOND $H
FMAP 2
PLAN 20
HTAB N1 N3
HTAB N3 Cl1
CONF
MPLA
SIZE 0.251 0.337 0.425
TEMP -100.000
WGHT    0.035400    0.619700
FVAR       0.22048
MOLE 1
C1    1    0.603662    0.088006    0.755858    11.00000    0.02736    0.02406 =
         0.02767    0.00106    0.01408    0.00437
C2    1    0.784790    0.151746    0.892539    11.00000    0.02919    0.03138 =
         0.02887    0.00207    0.01074   -0.00007
C3    1    0.895173    0.222858    0.880057    11.00000    0.02777    0.02793 =
         0.02785   -0.00001    0.00800    0.00031
C4    1    0.508619    0.122220    0.639203    11.00000    0.02630    0.02294 =
         0.02711   -0.00067    0.01177    0.00361
C5    1    0.398033    0.063077    0.612616    11.00000    0.03044    0.02974 =
         0.03376    0.00352    0.01300   -0.00126
AFIX  43
H5    2    0.382941   -0.004523    0.668235    11.00000   -1.20000
AFIX   0
C6    1    0.310142    0.102317    0.505648    11.00000    0.02589    0.03522 =
         0.03785   -0.00025    0.01051   -0.00065
AFIX  43
H6    2    0.235442    0.060861    0.488777    11.00000   -1.20000
AFIX   0
C7    1    0.329366    0.201215    0.422664    11.00000    0.02911    0.03152 =
         0.02916   -0.00088    0.00996    0.00743
C8    1    0.440235    0.258987    0.449261    11.00000    0.03320    0.03296 =
         0.03000    0.00539    0.01374    0.00359
AFIX  43
H8    2    0.455169    0.326330    0.393370    11.00000   -1.20000
AFIX   0
C9    1    0.528989    0.220151    0.555510    11.00000    0.02664    0.02997 =
         0.03094    0.00149    0.01315    0.00135
AFIX  43
H9    2    0.603982    0.260311    0.571468    11.00000   -1.20000
AFIX   0
C10   1    0.233200    0.245490    0.307848    11.00000    0.03245    0.04895 =
         0.03842    0.00638    0.00658    0.00865
AFIX 137
H10A  2    0.176456    0.165543    0.282762    11.00000   -1.50000
H10B  2    0.264771    0.265078    0.241895    11.00000   -1.50000
H10C  2    0.195693    0.334706    0.324054    11.00000   -1.50000
AFIX   0
N1    3    0.590804   -0.028138    0.820814    11.00000    0.03504    0.02919 =
         0.03529    0.00791    0.00902   -0.00208
N2    3    0.693014    0.176558    0.786847    11.00000    0.02784    0.03326 =
         0.02812    0.00606    0.00910   -0.00125
N3    3    0.783342    0.080687    0.986827    11.00000    0.03726    0.05985 =
         0.03056    0.01237    0.00800   -0.00500
CL1   4    1.016038    0.208559    1.016007    11.00000    0.03355    0.04850 =
         0.03391   -0.00111    0.00062   -0.00458
CL2   4    0.927647    0.128432    0.761093    11.00000    0.03710    0.05501 =
         0.03865   -0.01338    0.01858   -0.00594
CL3   4    0.872813    0.411337    0.840761    11.00000    0.04137    0.02872 =
         0.06944    0.00905    0.01851    0.00018
H1    2    0.536008   -0.087411    0.792524    11.00000    0.04493
H2    2    0.638924   -0.040718    0.890165    11.00000    0.03875
H3    2    0.845791    0.082821    1.041369    11.00000    0.05538
HKLF 4
END
;
data_global
_journal_date_recd_electronic     2011-10-20
_journal_date_accepted     2011-10-26
_journal_name_full     'Acta Crystallographica, Section E'
_journal_year     2011
_journal_volume     67
_journal_issue     12
_journal_page_first     o3137
_journal_page_last     o3137
_journal_paper_category     QO
_journal_coeditor_code     PV2466
_publ_contact_author_name     "Ren\'e T. Boer\'e"
_publ_contact_author_address
;
Department of Chemistry and Biochemistry
University of Lethbridge
Lethbridge, AB, Canada T1K 3M4
;
_publ_contact_author_email     'boere@uleth.ca'
_publ_contact_author_fax     '+14033292057'
_publ_contact_author_phone     '+14033292045'
_publ_section_title
;
4-Methyl-<i>N</i>'-(2,2,2-trichloroethanimidoyl)benzene-1-carboximidamide
;
loop_
    _publ_author_name
    _publ_author_address
    'Roemmele, Tracey L.'
;
Department of Chemistry and Biochemistry
University of Lethbridge
Lethbridge, AB, Canada T1K 3M4
;
    'Boer\'e, Ren\'e T.'
;
Department of Chemistry and Biochemistry
University of Lethbridge
Lethbridge, AB, Canada T1K 3M4
;
