# Supplementary material for: 4-Methyl-N′-(2,2,2-trichloro­ethanimido­yl)benzene-1-carboximidamide
Source: Acta Crystallogr Sect E Struct Rep Online. 2011 Nov 2;67(Pt 12):o3137. doi: 10.1107/S1600536811044710 (PMC3238812; doi:10.1107/S1600536811044710)
Supplement: Supplementary file 2 [file e-67-o3137-Isup2.hkl]

# 
# h,k,l, Fc-squared, Fo-squared, sigma(Fo-squared) and status flag 
# 
data_I
_shelx_title ' Tolylimidoylamidine (RB11040) in P2(1)/c' 
_shelx_refln_list_code          4 
_shelx_F_calc_maximum      145.26 
_exptl_crystal_F_000       568.00 
_reflns_d_resolution_high  0.7706 
 
loop_ 
 _symmetry_equiv_pos_as_xyz 
 'x, y, z' 
 '-x, y+1/2, -z+1/2' 
 '-x, -y, -z' 
 'x, -y-1/2, z-1/2' 
 
_cell_length_a    12.2952 
_cell_length_b     9.0696 
_cell_length_c    11.5407 
_cell_angle_alpha  90.000 
_cell_angle_beta  109.661 
_cell_angle_gamma  90.000 
 
_shelx_F_squared_multiplier     1.000 
 
loop_ 
 _refln_index_h 
 _refln_index_k 
 _refln_index_l 
 _refln_F_squared_calc 
 _refln_F_squared_meas 
 _refln_F_squared_sigma 
 _refln_observed_status 
   1   0   0     1386.37     1426.55     13.35 o 
   2   0   0     4355.85     4287.73     27.57 o 
   3   0   0       88.24      110.48      1.22 o 
   4   0   0       52.14       33.28      1.03 o 
   5   0   0       13.83       24.67      0.54 o 
   6   0   0      258.31      243.14      2.18 o 
   7   0   0       24.50       24.88      0.73 o 
   8   0   0      161.03      194.08      2.06 o 
   9   0   0      866.82      888.64      7.46 o 
  10   0   0     1124.57     1079.70     10.61 o 
  11   0   0      680.65      664.71      8.16 o 
  12   0   0        2.88        4.38      0.79 o 
  13   0   0      341.37      354.43      5.18 o 
  14   0   0       27.65       28.19      1.62 o 
   1   1   0     1463.13     1540.68      9.09 o 
   2   1   0     8781.33     8595.40     63.79 o 
   3   1   0     2383.57     2400.58     11.73 o 
   4   1   0      184.55      208.68      1.24 o 
   5   1   0      162.79      162.13      1.15 o 
   6   1   0      989.11     1009.23      4.90 o 
   7   1   0     1049.73     1020.44      5.05 o 
   8   1   0     1264.84     1243.82      6.49 o 
   9   1   0      455.36      476.22      3.26 o 
  10   1   0      915.11      921.47      6.06 o 
  11   1   0        4.64        4.80      0.50 o 
  12   1   0      627.47      614.91      5.13 o 
  13   1   0      288.25      296.61      3.82 o 
  14   1   0      261.09      279.15      3.27 o 
   0   2   0     5501.01     5733.31     59.03 o 
   1   2   0     1610.73     1629.82      8.87 o 
   2   2   0     1383.54     1441.56      6.50 o 
   3   2   0     1429.69     1423.29      7.22 o 
   4   2   0     6436.22     6325.56     30.67 o 
   5   2   0       59.52       94.56      1.29 o 
   6   2   0     1065.21     1155.71      5.91 o 
   7   2   0       15.36       15.56      0.44 o 
   8   2   0        9.74       10.05      0.44 o 
   9   2   0      965.23      942.39      5.63 o 
  10   2   0        0.48        1.09      0.32 o 
  11   2   0      376.51      371.11      3.50 o 
  12   2   0       58.06       62.39      1.47 o 
  13   2   0       67.65       69.68      1.49 o 
  14   2   0        2.69        1.39      0.57 o 
   1   3   0     4676.72     4662.19     24.03 o 
   2   3   0     6988.50     6990.13     49.06 o 
   3   3   0      868.86      874.69      4.36 o 
   4   3   0       17.79        1.84      0.29 o 
   5   3   0      293.38      288.27      1.86 o 
   6   3   0      183.97      167.44      1.34 o 
   7   3   0       24.93       28.65      0.56 o 
   8   3   0        9.26        7.66      0.78 o 
   9   3   0      479.69      469.57      3.32 o 
  10   3   0      588.13      578.86      3.97 o 
  11   3   0        1.45        1.75      0.38 o 
  12   3   0        0.09       -0.26      0.44 o 
  13   3   0      110.17      112.31      2.11 o 
  14   3   0        0.05       -0.31      0.49 o 
   0   4   0     1164.46     1217.18     10.52 o 
   1   4   0     1353.90     1305.81      6.37 o 
   2   4   0      244.96      270.49      1.90 o 
   3   4   0      577.36      542.62      3.14 o 
   4   4   0      734.07      655.41      3.45 o 
   5   4   0     2347.09     2431.11     12.42 o 
   6   4   0       88.45       85.39      0.93 o 
   7   4   0      938.53      942.16      5.94 o 
   8   4   0      161.18      164.01      1.76 o 
   9   4   0      425.43      369.71      3.36 o 
  10   4   0       16.81       15.23      1.07 o 
  11   4   0      240.52      233.76      2.47 o 
  12   4   0       28.97       27.96      1.26 o 
  13   4   0       33.81       31.36      1.39 o 
  14   4   0      128.39      138.93      2.83 o 
   1   5   0      696.23      746.88      4.16 o 
   2   5   0      321.89      323.27      2.52 o 
   3   5   0      164.49      180.45      1.32 o 
   4   5   0       87.37       68.18      0.96 o 
   5   5   0     1121.62     1074.45      6.06 o 
   6   5   0      482.00      488.43      3.76 o 
   7   5   0        5.06        6.79      0.54 o 
   8   5   0        0.20        0.68      0.36 o 
   9   5   0      276.06      265.26      2.80 o 
  10   5   0       12.28       19.64      0.84 o 
  11   5   0      101.31      101.47      1.76 o 
  12   5   0       69.17       75.94      1.64 o 
  13   5   0        1.50        0.71      0.66 o 
   0   6   0     2482.24     2550.55     21.38 o 
   1   6   0       44.85       33.29      0.74 o 
   2   6   0       28.84       39.42      0.64 o 
   3   6   0      732.38      773.70      4.53 o 
   4   6   0      530.59      570.02      3.96 o 
   5   6   0        8.46        5.38      0.40 o 
   6   6   0       65.62       61.48      1.17 o 
   7   6   0      218.85      223.13      2.41 o 
   8   6   0      611.22      573.32      4.35 o 
   9   6   0      113.28      115.68      1.80 o 
  10   6   0        1.21        1.50      0.44 o 
  11   6   0       90.06       84.59      1.65 o 
  12   6   0       78.39       88.34      1.76 o 
   1   7   0      158.03      149.70      1.91 o 
   2   7   0      486.92      446.64      4.02 o 
   3   7   0     1670.92     1655.75     11.48 o 
   4   7   0        0.48        1.12      0.37 o 
   5   7   0       18.20       15.58      0.88 o 
   6   7   0       13.78       16.97      0.84 o 
   7   7   0      194.53      185.25      2.25 o 
   8   7   0       30.94       30.53      0.96 o 
   9   7   0       65.56       66.94      1.43 o 
  10   7   0        0.32       -0.40      0.40 o 
  11   7   0       22.20       22.29      0.99 o 
  12   7   0       10.16       10.59      0.79 o 
   0   8   0        3.06        1.42      0.82 o 
   1   8   0        0.41        1.69      0.43 o 
   2   8   0       97.98       98.34      1.67 o 
   3   8   0      190.89      181.40      2.59 o 
   4   8   0       40.88       41.94      1.13 o 
   5   8   0      169.56      166.38      3.08 o 
   6   8   0      237.74      238.93      3.56 o 
   7   8   0      349.65      351.60      4.35 o 
   8   8   0       77.47       82.81      2.00 o 
   9   8   0       38.83       37.47      1.32 o 
  10   8   0       38.22       45.92      1.47 o 
  11   8   0       19.73       21.51      1.81 o 
   1   9   0      132.09      138.15      2.09 o 
   2   9   0        4.32        4.56      0.53 o 
   3   9   0       36.82       44.77      1.47 o 
   4   9   0      429.80      428.25      5.12 o 
   5   9   0      154.89      159.78      4.25 o 
   6   9   0      274.41      272.10      3.80 o 
   7   9   0      331.99      331.83      4.37 o 
   8   9   0       34.98       30.80      1.41 o 
   9   9   0       19.83       15.97      1.15 o 
   0  10   0      311.38      352.67     11.31 o 
   1  10   0      133.68      149.50      2.34 o 
   2  10   0       38.89       45.59      1.34 o 
   3  10   0       42.57       46.70      1.57 o 
   4  10   0       30.48       29.28      1.28 o 
   5  10   0       68.57       71.57      1.95 o 
   6  10   0      233.24      219.60      3.50 o 
   7  10   0      119.06      112.49      2.52 o 
   1  11   0       28.20       28.00      1.33 o 
   2  11   0        1.39        2.03      0.66 o 
   3  11   0       14.74       17.51      1.15 o 
   4  11   0       14.91        8.32      0.93 o 
   5  11   0       20.96       23.70      1.34 o 
 -15   1   1       29.44       29.86      1.17 o 
 -14   1   1      100.88      100.68      1.87 o 
 -13   1   1       85.87       81.88      2.18 o 
 -12   1   1       93.86       90.99      1.60 o 
 -11   1   1        3.86        2.86      0.39 o 
 -10   1   1      420.83      398.74      3.19 o 
  -9   1   1      637.07      654.59      3.86 o 
  -8   1   1      296.48      290.33      2.04 o 
  -7   1   1        7.48        5.92      0.29 o 
  -6   1   1      645.26      544.33      2.86 o 
  -5   1   1     9878.50     9669.19     43.97 o 
  -4   1   1     3738.29     3761.82     18.16 o 
  -3   1   1     1012.02     1003.46      5.51 o 
  -2   1   1     1827.94     1853.54      9.32 o 
  -1   1   1     3178.31     3155.94     17.21 o 
   0   1   1       69.84       71.51      0.71 o 
   1   1   1        7.01        6.56      0.23 o 
   2   1   1      994.28      957.88      4.64 o 
   3   1   1      328.27      304.29      1.62 o 
   4   1   1      175.27      220.73      1.69 o 
   5   1   1        0.85        0.37      0.13 o 
   6   1   1     1712.29     1726.36      8.04 o 
   7   1   1      476.02      440.45      2.53 o 
   8   1   1        2.26        2.31      0.32 o 
   9   1   1     1196.45     1193.49      6.86 o 
  10   1   1      387.69      372.03      3.96 o 
  11   1   1      330.17      326.04      5.21 o 
  12   1   1      157.47      155.94      2.19 o 
  13   1   1       20.74       22.79      0.99 o 
  14   1   1        2.39        2.03      0.55 o 
 -15   2   1       25.21       28.07      1.27 o 
 -14   2   1       11.01       12.12      1.23 o 
 -13   2   1      525.65      520.94      4.66 o 
 -12   2   1      822.72      821.97      6.29 o 
 -11   2   1      155.46      161.46      1.89 o 
 -10   2   1      267.07      248.03      2.18 o 
  -9   2   1       17.77       21.45      0.57 o 
  -8   2   1      393.65      386.88      2.53 o 
  -7   2   1     2510.95     2485.26     12.05 o 
  -6   2   1     2904.27     3006.48     14.30 o 
  -5   2   1      105.33      106.38      0.96 o 
  -4   2   1      489.97      481.67      2.77 o 
  -3   2   1     6707.76     6551.92     33.28 o 
  -2   2   1     3694.08     3788.98     17.37 o 
  -1   2   1     3316.71     3458.50     16.83 o 
   0   2   1     5066.14     5070.91     24.26 o 
   1   2   1     1138.77     1124.05      5.12 o 
   2   2   1        1.37        3.08      0.18 o 
   3   2   1      283.25      316.97      1.70 o 
   4   2   1      793.75      879.03      4.21 o 
   5   2   1      125.49      165.33      1.17 o 
   6   2   1      142.78      125.70      1.00 o 
   7   2   1     2234.85     2172.58     11.41 o 
   8   2   1     2376.10     2370.01     12.49 o 
   9   2   1     3067.30     3068.96     20.10 o 
  10   2   1       98.48       95.81      1.42 o 
  11   2   1        5.34        5.40      0.53 o 
  12   2   1        0.55        0.95      0.66 o 
  13   2   1      134.71      135.08      2.14 o 
  14   2   1       66.81       64.72      1.77 o 
 -14   3   1       70.09       70.98      1.75 o 
 -13   3   1        6.32        4.92      0.70 o 
 -12   3   1      181.82      192.20      2.43 o 
 -11   3   1       41.84       44.78      1.02 o 
 -10   3   1       14.71       21.43      0.69 o 
  -9   3   1       20.24       20.37      0.62 o 
  -8   3   1       71.82       80.79      0.96 o 
  -7   3   1      562.66      603.73      3.50 o 
  -6   3   1       20.43       11.92      0.39 o 
  -5   3   1     2554.48     2717.93     13.73 o 
  -4   3   1     4780.00     4800.04     23.31 o 
  -3   3   1     1129.41     1114.47      5.19 o 
  -2   3   1     1713.00     1660.13      8.42 o 
  -1   3   1     9487.58     9488.08     90.43 o 
   0   3   1      659.19      602.58      3.73 o 
   1   3   1      206.47      197.13      1.54 o 
   2   3   1       15.11       15.97      0.31 o 
   3   3   1       84.64       99.00      0.75 o 
   4   3   1      399.32      427.59      2.40 o 
   5   3   1      248.34      296.69      2.04 o 
   6   3   1        7.17       10.63      0.37 o 
   7   3   1        0.10        0.81      0.24 o 
   8   3   1      689.27      724.65      4.84 o 
   9   3   1      551.00      544.37      3.75 o 
  10   3   1      276.77      277.89      2.44 o 
  11   3   1       74.88       79.66      1.87 o 
  12   3   1       60.04       63.35      1.56 o 
  13   3   1        9.01        8.71      0.80 o 
  14   3   1        3.40        1.31      0.60 o 
 -14   4   1      215.24      232.97      3.73 o 
 -13   4   1       63.19       67.42      1.65 o 
 -12   4   1       24.08       16.44      0.85 o 
 -11   4   1       60.73       70.73      1.61 o 
 -10   4   1        0.09        1.08      0.35 o 
  -9   4   1      508.35      486.26      3.71 o 
  -8   4   1      299.79      279.19      2.43 o 
  -7   4   1     1173.73     1117.09      6.32 o 
  -6   4   1      677.99      691.66      3.88 o 
  -5   4   1        2.19        2.01      0.64 o 
  -4   4   1      585.72      611.64      3.12 o 
  -3   4   1      696.76      666.78      3.99 o 
  -2   4   1      457.92      477.66      2.81 o 
  -1   4   1      260.54      278.06      1.65 o 
   0   4   1     1685.94     1726.80     13.23 o 
   1   4   1      616.18      731.23      4.01 o 
   2   4   1       22.73       34.98      0.58 o 
   3   4   1      434.32      430.03      2.42 o 
   4   4   1       98.50       79.16      0.72 o 
   5   4   1     4064.82     4261.15     20.11 o 
   6   4   1      670.55      640.73      3.96 o 
   7   4   1       58.17       66.14      1.16 o 
   8   4   1       86.93       85.13      1.26 o 
   9   4   1        9.47        5.44      0.45 o 
  10   4   1        0.15       -0.14      0.30 o 
  11   4   1      236.53      233.16      3.00 o 
  12   4   1      169.99      171.29      3.01 o 
  13   4   1      127.39      120.43      2.57 o 
 -13   5   1        6.43        5.62      0.74 o 
 -12   5   1       14.63       11.64      0.79 o 
 -11   5   1      138.74      137.25      2.03 o 
 -10   5   1     1750.18     1607.12     10.65 o 
  -9   5   1      438.80      424.05      3.75 o 
  -8   5   1      630.55      614.49      4.76 o 
  -7   5   1      773.37      789.79      5.17 o 
  -6   5   1      340.22      339.68      2.69 o 
  -5   5   1      669.68      650.93      4.28 o 
  -4   5   1       13.87       17.04      1.01 o 
  -3   5   1      358.09      341.85      2.30 o 
  -2   5   1     1890.24     1935.29     10.65 o 
  -1   5   1     3650.84     3821.60     23.07 o 
   0   5   1     2457.50     2509.01     13.01 o 
   1   5   1      104.04       75.84      0.75 o 
   2   5   1      443.08      413.82      2.43 o 
   3   5   1      339.10      337.52      2.13 o 
   4   5   1       43.46       31.94      0.60 o 
   5   5   1      979.71      968.50      6.02 o 
   6   5   1     1872.29     1810.12     10.51 o 
   7   5   1     1279.52     1306.14      8.00 o 
   8   5   1      273.39      260.31      3.93 o 
   9   5   1        3.24        2.83      0.43 o 
  10   5   1       95.84       99.26      1.69 o 
  11   5   1      183.46      182.68      2.43 o 
  12   5   1       21.47       20.43      1.43 o 
  13   5   1        0.84       -0.04      0.60 o 
 -13   6   1        2.26        1.55      0.53 o 
 -12   6   1       34.04       26.97      1.09 o 
 -11   6   1      119.64      126.82      1.99 o 
 -10   6   1       26.00       33.81      1.05 o 
  -9   6   1      426.54      425.93      3.58 o 
  -8   6   1      543.01      514.39      4.31 o 
  -7   6   1     1576.47     1566.29     10.19 o 
  -6   6   1      445.47      443.04      3.42 o 
  -5   6   1      466.66      472.76      4.20 o 
  -4   6   1       15.28       18.56      0.82 o 
  -3   6   1       14.60       19.13      0.50 o 
  -2   6   1      343.78      322.22      2.25 o 
  -1   6   1       76.44       71.78      0.94 o 
   0   6   1      738.44      786.39      5.33 o 
   1   6   1       60.34       45.63      0.75 o 
   2   6   1      286.99      258.40      2.09 o 
   3   6   1      154.79      148.32      1.58 o 
   4   6   1       35.15       40.72      0.81 o 
   5   6   1      388.18      382.69      3.27 o 
   6   6   1        1.21        0.99      0.34 o 
   7   6   1       13.74       13.80      0.64 o 
   8   6   1        0.16        0.84      0.39 o 
   9   6   1        0.15        0.04      0.40 o 
  10   6   1       44.57       43.16      1.20 o 
  11   6   1       46.64       45.23      1.30 o 
  12   6   1      238.75      246.24      3.38 o 
 -12   7   1      139.50      145.74      2.29 o 
 -11   7   1      190.30      195.42      2.62 o 
 -10   7   1       60.89       61.29      1.43 o 
  -9   7   1       48.91       46.00      1.24 o 
  -8   7   1       54.56       45.21      1.12 o 
  -7   7   1      166.23      157.81      2.01 o 
  -6   7   1      181.74      183.21      2.14 o 
  -5   7   1      188.31      191.62      2.26 o 
  -4   7   1      317.22      320.31      3.23 o 
  -3   7   1        1.11        1.86      0.47 o 
  -2   7   1       19.20       18.20      0.66 o 
  -1   7   1       31.17       39.36      0.89 o 
   0   7   1        3.11        0.62      0.32 o 
   1   7   1     1267.73     1244.52      8.96 o 
   2   7   1     1727.71     1681.08     10.52 o 
   3   7   1     1090.19     1060.51      7.86 o 
   4   7   1      850.56      821.51      8.22 o 
   5   7   1      305.53      289.91      3.16 o 
   6   7   1       11.10       13.07      0.74 o 
   7   7   1        0.11        0.39      0.42 o 
   8   7   1       16.03       11.66      0.72 o 
   9   7   1        4.18        4.92      0.57 o 
  10   7   1       22.52       19.86      0.95 o 
  11   7   1       42.47       39.64      1.13 o 
 -11   8   1      152.41      156.30      2.61 o 
 -10   8   1       90.22       98.06      2.02 o 
  -9   8   1       22.59       29.74      1.16 o 
  -8   8   1        0.17        0.80      0.66 o 
  -7   8   1        0.68       -0.33      0.45 o 
  -6   8   1      138.68      137.17      2.77 o 
  -5   8   1      404.80      396.87      3.93 o 
  -4   8   1        0.38        0.70      0.37 o 
  -3   8   1      305.34      302.78      3.20 o 
  -2   8   1      536.53      569.59      4.95 o 
  -1   8   1      426.13      406.93      3.50 o 
   0   8   1      138.55      134.53      1.89 o 
   1   8   1      512.44      504.50      4.08 o 
   2   8   1       15.52       11.59      0.71 o 
   3   8   1        0.00       -0.06      0.32 o 
   4   8   1      114.76      107.77      2.08 o 
   5   8   1       62.49       59.87      1.59 o 
   6   8   1       26.29       27.97      1.18 o 
   7   8   1       80.27       82.67      1.98 o 
   8   8   1       78.61       85.85      2.09 o 
   9   8   1      675.33      670.43      6.25 o 
  10   8   1        1.16        2.66      0.62 o 
  -9   9   1        1.33        1.09      0.64 o 
  -8   9   1        2.40        1.72      0.66 o 
  -7   9   1       43.44       39.43      1.57 o 
  -6   9   1        3.97        2.56      0.68 o 
  -5   9   1      419.65      420.30      4.86 o 
  -4   9   1        4.64        5.71      0.60 o 
  -3   9   1      443.69      459.50      4.43 o 
  -2   9   1      130.89      140.29      2.13 o 
  -1   9   1      145.48      156.37      2.24 o 
   0   9   1        0.77        0.38      0.34 o 
   1   9   1      197.12      178.89      2.42 o 
   2   9   1      108.89      100.80      1.78 o 
   3   9   1        0.02        0.06      0.45 o 
   4   9   1        7.30        9.92      0.87 o 
   5   9   1       27.99       22.59      1.10 o 
   6   9   1      121.70      125.37      3.00 o 
   7   9   1       89.34       83.14      2.08 o 
   8   9   1       55.56       53.12      1.74 o 
   9   9   1        9.43        8.62      0.92 o 
  -8  10   1       28.16       25.97      1.36 o 
  -7  10   1        0.76        0.82      0.62 o 
  -6  10   1       24.15       24.65      1.28 o 
  -5  10   1       65.38       67.04      1.88 o 
  -4  10   1       90.68       97.32      2.16 o 
  -3  10   1      181.66      181.50      2.72 o 
  -2  10   1        6.89        4.78      0.64 o 
  -1  10   1      246.20      247.30      3.07 o 
   0  10   1       93.15       99.39      2.13 o 
   1  10   1      251.54      251.84      3.16 o 
   2  10   1      411.01      418.76      5.95 o 
   3  10   1      131.40      124.84      2.47 o 
   4  10   1       12.46        9.97      0.92 o 
   5  10   1      673.53      666.69      9.02 o 
   6  10   1       26.28       34.46      1.52 o 
   7  10   1      170.22      182.05      3.26 o 
  -5  11   1       18.78       19.43      1.37 o 
  -4  11   1       34.80       36.77      1.52 o 
  -3  11   1      117.64      112.05      2.44 o 
  -2  11   1      326.97      319.60      3.79 o 
  -1  11   1      279.91      271.51      4.81 o 
   0  11   1       78.72       74.64      1.98 o 
   1  11   1        3.80        2.67      0.83 o 
   2  11   1      383.08      369.31      4.76 o 
   3  11   1       96.31       92.68      2.29 o 
   4  11   1       77.86       78.96      2.13 o 
 -15   0   2       98.97      102.74      3.67 o 
 -14   0   2      156.73      170.38      3.32 o 
 -13   0   2      192.06      206.58      3.60 o 
 -12   0   2       52.54       59.72      1.77 o 
 -11   0   2     1270.28     1251.72     10.30 o 
 -10   0   2      914.77      942.35      7.96 o 
  -9   0   2     1469.44     1428.87     11.20 o 
  -8   0   2     1468.05     1441.12      9.81 o 
  -7   0   2      254.39      290.97      2.54 o 
  -6   0   2     5511.53     5999.64     49.79 o 
  -5   0   2      930.63      876.61      5.96 o 
  -4   0   2    11240.50    10747.62     68.42 o 
  -3   0   2    10027.13     9296.78    100.24 o 
  -2   0   2     6851.65     6856.41    108.30 o 
  -1   0   2     4249.79     4066.41     29.93 o 
   0   0   2       66.70       51.85      0.60 o 
   1   0   2     6398.02     6310.89     40.18 o 
   2   0   2     1465.87     1414.27     10.15 o 
   3   0   2      679.88      646.63      4.48 o 
   4   0   2     5314.90     5457.54     34.76 o 
   5   0   2     5895.41     5978.51     38.16 o 
   6   0   2     4585.62     4700.69     29.67 o 
   7   0   2     4302.16     4339.55     27.45 o 
   8   0   2        0.74        0.98      0.39 o 
   9   0   2     1665.18     1643.82     15.16 o 
  10   0   2      170.04      162.74      2.96 o 
  11   0   2       42.28       45.00      1.62 o 
  12   0   2       14.56       17.87      1.26 o 
  13   0   2        2.19        1.30      0.67 o 
  14   0   2        1.85        0.68      0.79 o 
 -15   1   2        5.49        4.71      0.63 o 
 -14   1   2      159.88      161.74      2.35 o 
 -13   1   2       21.43       25.19      0.98 o 
 -12   1   2       15.60       15.58      0.71 o 
 -11   1   2       40.68       39.66      0.86 o 
 -10   1   2       53.16       43.67      0.91 o 
  -9   1   2      401.39      351.24      2.55 o 
  -8   1   2      300.87      277.89      2.08 o 
  -7   1   2      840.29      988.01      4.88 o 
  -6   1   2      410.19      494.94      2.91 o 
  -5   1   2       97.26      130.30      0.97 o 
  -4   1   2     2503.15     2505.58     11.95 o 
  -3   1   2     4252.80     4350.81     21.10 o 
  -2   1   2     3854.41     3960.87     21.58 o 
  -1   1   2     8108.34     7932.78     34.60 o 
   0   1   2     5176.19     5051.51     25.16 o 
   1   1   2       13.60        9.99      0.25 o 
   2   1   2     3523.80     3448.44     17.90 o 
   3   1   2     6644.39     6565.59     33.94 o 
   4   1   2    10536.57    11139.50     53.07 o 
   5   1   2      955.48      886.00      4.37 o 
   6   1   2      302.28      285.44      1.88 o 
   7   1   2      542.44      535.03      3.21 o 
   8   1   2      669.68      638.18      4.43 o 
   9   1   2      876.92      895.24      5.91 o 
  10   1   2      205.98      192.37      2.34 o 
  11   1   2      131.06      129.21      1.94 o 
  12   1   2      155.87      150.78      2.21 o 
  13   1   2       66.07       65.92      1.58 o 
  14   1   2      108.81      109.87      2.06 o 
 -15   2   2       93.10       92.02      2.00 o 
 -14   2   2       53.65       50.82      1.34 o 
 -13   2   2        6.76        5.73      0.63 o 
 -12   2   2      257.24      249.36      2.50 o 
 -11   2   2      150.66      137.46      1.71 o 
 -10   2   2        5.72        2.11      0.31 o 
  -9   2   2       23.66       19.07      0.53 o 
  -8   2   2      208.52      197.46      1.59 o 
  -7   2   2     1763.84     1774.93      9.31 o 
  -6   2   2      698.89      716.67      3.81 o 
  -5   2   2     1040.63     1072.27      5.10 o 
  -4   2   2     1592.90     1638.31      7.48 o 
  -3   2   2       92.61      104.06      0.89 o 
  -2   2   2    21100.91    19459.08    186.56 o 
  -1   2   2     1701.33     1879.46      9.50 o 
   0   2   2     3850.78     3634.25     21.77 o 
   1   2   2     2090.17     2070.50      9.27 o 
   2   2   2     3037.76     3105.24     19.42 o 
   3   2   2     2758.17     2899.65     13.80 o 
   4   2   2      569.54      587.55      3.22 o 
   5   2   2      791.64      888.21      4.20 o 
   6   2   2      163.20      186.22      1.60 o 
   7   2   2      484.96      494.20      3.28 o 
   8   2   2      293.89      297.34      2.38 o 
   9   2   2      202.91      198.74      2.09 o 
  10   2   2       96.99       94.25      2.09 o 
  11   2   2       13.73       15.84      0.78 o 
  12   2   2       36.36       41.28      1.23 o 
  13   2   2       11.09       10.21      0.89 o 
 -15   3   2        4.88        6.04      0.88 o 
 -14   3   2       11.89        8.47      0.86 o 
 -13   3   2       30.38       32.68      1.09 o 
 -12   3   2     1974.33     1941.83     12.62 o 
 -11   3   2       89.72      110.04      1.45 o 
 -10   3   2      956.81      910.80      5.57 o 
  -9   3   2        0.30       -0.13      0.24 o 
  -8   3   2       33.70       39.80      0.76 o 
  -7   3   2       71.44       72.38      0.90 o 
  -6   3   2       37.01       37.43      0.57 o 
  -5   3   2      416.32      432.11      2.35 o 
  -4   3   2      131.59      120.03      0.88 o 
  -3   3   2       60.48       67.68      0.67 o 
  -2   3   2      280.05      303.07      1.75 o 
  -1   3   2     7859.67     7626.01     36.96 o 
   0   3   2        5.47       16.43      0.48 o 
   1   3   2      893.97      953.40      4.48 o 
   2   3   2      364.94      374.25      2.01 o 
   3   3   2     2103.43     2097.43     10.13 o 
   4   3   2     1169.13     1060.26      5.11 o 
   5   3   2       29.08       22.64      0.56 o 
   6   3   2      700.27      659.84      4.06 o 
   7   3   2     1179.83     1116.80      6.42 o 
   8   3   2      476.27      465.74      3.51 o 
   9   3   2      270.04      269.41      2.34 o 
  10   3   2      126.22      122.83      2.20 o 
  11   3   2       32.90       29.94      1.12 o 
  12   3   2       78.09       76.88      1.78 o 
  13   3   2       21.31       16.55      1.05 o 
 -14   4   2       73.62       71.36      2.23 o 
 -13   4   2      393.22      404.99      4.35 o 
 -12   4   2      157.52      150.27      2.11 o 
 -11   4   2      207.74      215.79      2.50 o 
 -10   4   2      156.90      161.17      2.03 o 
  -9   4   2      160.73      158.18      1.60 o 
  -8   4   2       18.51       21.39      0.59 o 
  -7   4   2       12.87       12.03      0.43 o 
  -6   4   2        5.84        1.77      0.35 o 
  -5   4   2      254.04      251.48      1.58 o 
  -4   4   2       13.05        5.18      0.29 o 
  -3   4   2      170.55      183.03      1.29 o 
  -2   4   2     2406.34     2340.25     11.13 o 
  -1   4   2      133.91       72.18      0.77 o 
   0   4   2     3832.07     3910.23     17.66 o 
   1   4   2     4162.19     4137.62     18.69 o 
   2   4   2     6302.81     6320.64     40.54 o 
   3   4   2       28.54       23.21      0.40 o 
   4   4   2      138.74      128.10      1.07 o 
   5   4   2      170.01      184.19      1.59 o 
   6   4   2      129.35      143.85      1.57 o 
   7   4   2        5.28        4.57      0.39 o 
   8   4   2      117.15      115.52      1.53 o 
   9   4   2        5.42        4.65      0.44 o 
  10   4   2       61.77       54.22      1.26 o 
  11   4   2       69.29       66.82      1.47 o 
  12   4   2        0.04       -0.02      0.51 o 
  13   4   2       19.36       25.95      1.41 o 
 -14   5   2        0.00       -0.15      0.51 o 
 -13   5   2       47.24       47.25      1.46 o 
 -12   5   2      178.06      169.67      2.33 o 
 -11   5   2       61.69       68.32      1.41 o 
 -10   5   2       32.57       37.25      1.06 o 
  -9   5   2      561.08      560.81      4.55 o 
  -8   5   2      646.75      626.64      4.39 o 
  -7   5   2       15.82       12.94      0.78 o 
  -6   5   2        0.04        0.34      0.30 o 
  -5   5   2     1659.19     1569.63      9.05 o 
  -4   5   2      568.38      582.68      3.55 o 
  -3   5   2      535.29      588.67      3.54 o 
  -2   5   2       69.61       85.80      0.80 o 
  -1   5   2       30.29       30.41      0.48 o 
   0   5   2        6.97        5.80      0.32 o 
   1   5   2     1115.77     1142.16      5.46 o 
   2   5   2      189.71      226.67      1.60 o 
   3   5   2      133.27      145.84      1.20 o 
   4   5   2      269.01      293.38      2.31 o 
   5   5   2       38.63       46.98      0.87 o 
   6   5   2       53.15       57.26      1.04 o 
   7   5   2        1.68        4.39      0.42 o 
   8   5   2        4.77        5.33      0.44 o 
   9   5   2       20.76       22.89      0.88 o 
  10   5   2      272.55      266.87      3.11 o 
  11   5   2       20.09       25.01      1.12 o 
  12   5   2      139.08      138.52      2.46 o 
 -13   6   2       18.10       18.11      0.96 o 
 -12   6   2        7.59        7.04      0.70 o 
 -11   6   2      176.59      183.33      2.42 o 
 -10   6   2      146.02      153.70      2.13 o 
  -9   6   2      196.66      192.57      2.32 o 
  -8   6   2      238.40      232.79      2.53 o 
  -7   6   2      275.30      273.93      2.48 o 
  -6   6   2      255.94      277.57      2.44 o 
  -5   6   2      837.89      867.21      5.52 o 
  -4   6   2      436.17      456.10      3.27 o 
  -3   6   2     1088.89     1136.83      6.34 o 
  -2   6   2      624.63      600.10      3.67 o 
  -1   6   2        0.48        3.35      0.36 o 
   0   6   2       80.73       88.99      1.09 o 
   1   6   2      384.90      362.74      2.47 o 
   2   6   2      840.64      845.58      5.26 o 
   3   6   2      189.37      188.45      1.94 o 
   4   6   2       22.81       20.66      0.89 o 
   5   6   2      284.51      272.29      2.86 o 
   6   6   2      377.45      366.37      3.33 o 
   7   6   2      148.16      134.76      1.86 o 
   8   6   2      441.63      416.56      3.83 o 
   9   6   2       14.41       19.67      0.88 o 
  10   6   2        0.16        1.02      0.47 o 
  11   6   2        0.69        0.60      0.53 o 
  12   6   2        2.76        3.29      1.44 o 
 -12   7   2       79.01       85.13      1.75 o 
 -11   7   2       58.25       63.48      1.47 o 
 -10   7   2       68.57       64.70      1.41 o 
  -9   7   2        3.94        4.34      0.50 o 
  -8   7   2      135.28      131.73      1.89 o 
  -7   7   2       22.83       18.69      0.78 o 
  -6   7   2      414.82      400.27      4.21 o 
  -5   7   2       16.97       22.89      0.71 o 
  -4   7   2      525.75      523.30      4.10 o 
  -3   7   2      356.65      364.03      3.46 o 
  -2   7   2       97.97       85.51      1.30 o 
  -1   7   2      442.32      464.84      3.69 o 
   0   7   2      328.73      317.79      2.84 o 
   1   7   2       45.94       36.32      1.02 o 
   2   7   2        0.57        0.51      0.37 o 
   3   7   2      974.63      945.57      8.20 o 
   4   7   2      347.30      343.84      5.28 o 
   5   7   2       18.91       18.21      0.84 o 
   6   7   2      110.27      107.22      1.85 o 
   7   7   2      327.54      319.42      4.38 o 
   8   7   2       28.22       31.54      1.12 o 
   9   7   2      144.24      145.05      2.39 o 
  10   7   2        2.12        4.77      0.61 o 
  11   7   2        5.39        5.71      0.66 o 
 -11   8   2       52.10       58.12      1.76 o 
 -10   8   2        0.23       -0.18      0.51 o 
  -9   8   2        5.61        6.68      0.74 o 
  -8   8   2       17.22       13.92      0.97 o 
  -7   8   2      353.05      344.11      4.22 o 
  -6   8   2       98.98      101.46      1.76 o 
  -5   8   2       16.79       18.03      0.96 o 
  -4   8   2        0.98        3.49      1.01 o 
  -3   8   2      112.05      114.70      1.80 o 
  -2   8   2       94.54      105.91      1.55 o 
  -1   8   2      817.11      838.26      6.41 o 
   0   8   2      288.09      290.78      2.81 o 
   1   8   2      229.44      219.31      2.33 o 
   2   8   2      169.16      166.25      2.64 o 
   3   8   2        0.37        0.41      0.41 o 
   4   8   2      186.78      185.83      2.85 o 
   5   8   2        0.29        0.08      0.45 o 
   6   8   2        2.62        1.48      0.54 o 
   7   8   2       92.10       92.83      3.26 o 
   8   8   2        6.37        8.68      0.86 o 
   9   8   2       37.69       39.93      1.37 o 
  10   8   2       10.17       10.54      0.97 o 
 -10   9   2      235.29      246.17      3.83 o 
  -9   9   2       83.37       88.66      2.16 o 
  -8   9   2      467.36      474.78      5.50 o 
  -7   9   2       55.97       61.98      1.80 o 
  -6   9   2       20.58       22.31      1.18 o 
  -5   9   2      569.25      553.03      5.14 o 
  -4   9   2      310.13      305.63      4.34 o 
  -3   9   2       49.13       47.76      1.29 o 
  -2   9   2       43.80       44.17      1.20 o 
  -1   9   2      155.39      154.75      2.01 o 
   0   9   2      202.05      212.41      2.42 o 
   1   9   2       43.47       41.32      1.18 o 
   2   9   2       66.54       59.91      1.57 o 
   3   9   2       56.36       63.05      1.69 o 
   4   9   2      235.46      247.57      4.66 o 
   5   9   2       26.49       34.18      1.36 o 
   6   9   2       33.37       31.93      1.81 o 
   7   9   2       62.89       60.91      2.13 o 
   8   9   2       19.87       22.48      1.23 o 
  -8  10   2        0.10       -0.26      0.62 o 
  -7  10   2       34.05       29.52      1.39 o 
  -6  10   2       10.14        6.67      0.82 o 
  -5  10   2        3.06        2.29      0.64 o 
  -4  10   2      182.63      192.30      3.05 o 
  -3  10   2      398.89      393.93      4.19 o 
  -2  10   2      209.24      214.46      2.87 o 
  -1  10   2       98.48       88.49      1.78 o 
   0  10   2       32.14       27.72      1.08 o 
   1  10   2       14.49        9.03      0.87 o 
   2  10   2       79.00       88.67      2.08 o 
   3  10   2       25.35       21.95      1.21 o 
   4  10   2      125.84      120.33      2.52 o 
   5  10   2        9.60       13.19      1.15 o 
   6  10   2      232.71      241.18      3.78 o 
  -5  11   2        1.22        3.24      0.72 o 
  -4  11   2        4.55        9.25      1.22 o 
  -3  11   2       30.14       37.65      1.34 o 
  -2  11   2       12.43       17.13      1.10 o 
  -1  11   2       28.59       30.84      1.45 o 
   0  11   2       53.25       51.27      1.98 o 
   1  11   2        3.77        4.71      0.91 o 
   2  11   2       64.41       74.55      2.00 o 
   3  11   2       77.24       56.96      1.82 o 
   4  11   2      216.42      230.90      3.70 o 
 -15   1   3       37.03       43.37      1.39 o 
 -14   1   3       34.02       34.07      1.10 o 
 -13   1   3       90.73       82.85      1.42 o 
 -12   1   3        4.63        3.05      0.40 o 
 -11   1   3        0.82        0.92      0.31 o 
 -10   1   3      175.41      160.30      1.57 o 
  -9   1   3     1271.83     1254.67      6.61 o 
  -8   1   3      853.59      818.62      4.24 o 
  -7   1   3      709.55      769.46      3.93 o 
  -6   1   3      199.55      210.41      1.39 o 
  -5   1   3      162.80      148.31      1.07 o 
  -4   1   3      948.80      928.73      4.64 o 
  -3   1   3    14006.77    13704.21     62.60 o 
  -2   1   3      196.04      219.06      1.24 o 
  -1   1   3      362.59      334.60      1.81 o 
   0   1   3     1073.89     1099.33      5.03 o 
   1   1   3     4728.08     4672.77     21.35 o 
   2   1   3       73.13       80.60      0.83 o 
   3   1   3      182.62      210.87      1.70 o 
   4   1   3      137.21      149.21      1.25 o 
   5   1   3       70.03       66.29      0.77 o 
   6   1   3      328.07      304.55      2.10 o 
   7   1   3       33.41       36.33      0.79 o 
   8   1   3     1569.58     1537.78      9.66 o 
   9   1   3       16.38       14.55      0.76 o 
  10   1   3      143.44      135.47      1.97 o 
  11   1   3       92.24       86.37      1.65 o 
  12   1   3      325.88      331.97      4.16 o 
  13   1   3       36.10       40.20      1.31 o 
 -15   2   3        8.77       13.31      1.08 o 
 -14   2   3       71.31       73.40      1.54 o 
 -13   2   3        6.23        5.20      0.52 o 
 -12   2   3        4.85        4.39      0.47 o 
 -11   2   3       81.31       74.03      1.05 o 
 -10   2   3      136.15      145.70      1.52 o 
  -9   2   3       13.26       13.40      0.47 o 
  -8   2   3     1098.89     1135.24      6.34 o 
  -7   2   3      740.76      635.26      3.37 o 
  -6   2   3     3352.24     3317.31     14.90 o 
  -5   2   3     4292.97     4313.15     19.93 o 
  -4   2   3     2903.26     2954.94     12.75 o 
  -3   2   3     2843.28     2813.08     13.49 o 
  -2   2   3     2174.98     2115.43     12.27 o 
  -1   2   3     8016.20     7901.29     37.57 o 
   0   2   3     1926.77     1983.09      8.92 o 
   1   2   3      182.92      175.41      1.09 o 
   2   2   3       10.71       18.24      0.36 o 
   3   2   3     1781.03     1980.27      9.58 o 
   4   2   3        9.51       26.27      0.56 o 
   5   2   3       17.26       10.82      0.46 o 
   6   2   3      246.41      246.02      2.10 o 
   7   2   3       67.40       80.45      1.09 o 
   8   2   3       84.64       73.67      1.22 o 
   9   2   3      179.63      170.01      1.96 o 
  10   2   3      127.48      125.53      1.92 o 
  11   2   3        0.81        0.06      0.40 o 
  12   2   3      267.30      263.61      3.15 o 
  13   2   3      278.61      284.13      3.77 o 
 -15   3   3        4.57        3.03      0.89 o 
 -14   3   3        8.12        8.90      0.79 o 
 -13   3   3        6.50        8.39      0.70 o 
 -12   3   3      220.63      200.71      2.45 o 
 -11   3   3      282.09      294.43      2.49 o 
 -10   3   3      510.70      510.56      3.32 o 
  -9   3   3      477.23      489.79      3.14 o 
  -8   3   3      544.46      553.83      3.35 o 
  -7   3   3      395.43      418.41      2.62 o 
  -6   3   3      182.60      175.19      1.24 o 
  -5   3   3      399.79      393.90      2.77 o 
  -4   3   3      267.98      309.64      1.78 o 
  -3   3   3       92.08      114.95      1.16 o 
  -2   3   3      774.81      854.81      4.09 o 
  -1   3   3      156.42      150.00      1.04 o 
   0   3   3      273.09      266.40      1.53 o 
   1   3   3      228.35      224.64      1.38 o 
   2   3   3     3161.34     3367.65     15.11 o 
   3   3   3      526.25      475.99      2.75 o 
   4   3   3     1716.87     1790.97      8.86 o 
   5   3   3     1232.62     1306.01      7.20 o 
   6   3   3       73.93       72.83      1.01 o 
   7   3   3      173.60      176.73      1.73 o 
   8   3   3      304.28      298.41      2.81 o 
   9   3   3      127.95      129.12      1.70 o 
  10   3   3      118.87      110.56      2.38 o 
  11   3   3      107.87      111.61      2.10 o 
  12   3   3        0.23        0.34      0.51 o 
  13   3   3      127.14      142.73      3.79 o 
 -14   4   3       13.17       12.33      0.91 o 
 -13   4   3       10.45       14.27      0.93 o 
 -12   4   3       40.11       38.64      1.13 o 
 -11   4   3      715.73      683.44      5.97 o 
 -10   4   3      674.57      633.45      5.29 o 
  -9   4   3      227.55      234.88      2.24 o 
  -8   4   3      242.66      271.15      2.55 o 
  -7   4   3        0.18        1.66      0.24 o 
  -6   4   3      666.30      653.60      3.70 o 
  -5   4   3        2.83        2.13      0.26 o 
  -4   4   3        0.17        0.52      0.12 o 
  -3   4   3      448.29      505.40      3.00 o 
  -2   4   3     1211.89     1191.23      5.94 o 
  -1   4   3     2705.97     2913.79     13.05 o 
   0   4   3      118.90      124.27      0.93 o 
   1   4   3     2450.62     2486.27     11.23 o 
   2   4   3      495.88      474.51      2.46 o 
   3   4   3     2179.26     2279.26     10.99 o 
   4   4   3       94.82       92.72      0.95 o 
   5   4   3        3.30        2.75      0.27 o 
   6   4   3        1.56        1.24      0.30 o 
   7   4   3      122.06      118.68      1.61 o 
   8   4   3        0.71        1.44      0.33 o 
   9   4   3      170.71      167.95      2.39 o 
  10   4   3      807.71      790.33      6.26 o 
  11   4   3      262.68      265.18      3.51 o 
  12   4   3      119.03      132.18      2.69 o 
 -14   5   3       11.93       13.29      0.97 o 
 -13   5   3      341.46      320.38      3.45 o 
 -12   5   3       36.21       34.63      1.09 o 
 -11   5   3      330.90      312.49      3.24 o 
 -10   5   3       13.76       12.83      0.72 o 
  -9   5   3       10.19        5.72      0.61 o 
  -8   5   3      394.81      364.17      2.96 o 
  -7   5   3        1.83        1.87      0.32 o 
  -6   5   3      461.73      436.91      3.24 o 
  -5   5   3     1321.58     1249.83      7.39 o 
  -4   5   3     3469.21     3372.42     19.89 o 
  -3   5   3     8355.78     8479.09     40.70 o 
  -2   5   3      903.23      779.94      4.18 o 
  -1   5   3     1410.79     1552.69      7.68 o 
   0   5   3      351.22      386.37      2.19 o 
   1   5   3        2.10        3.75      0.27 o 
   2   5   3      166.65      162.64      1.31 o 
   3   5   3      395.62      387.74      2.65 o 
   4   5   3      458.84      482.94      3.48 o 
   5   5   3      405.55      403.32      3.37 o 
   6   5   3       33.26       39.61      0.89 o 
   7   5   3       16.29       13.91      0.60 o 
   8   5   3       61.38       63.44      1.20 o 
   9   5   3        0.00        0.52      0.39 o 
  10   5   3       11.23        8.16      0.79 o 
  11   5   3      147.33      138.44      2.41 o 
  12   5   3      117.21      119.37      2.64 o 
 -13   6   3      292.69      312.07      3.21 o 
 -12   6   3       47.14       50.50      1.33 o 
 -11   6   3      628.50      632.66      5.46 o 
 -10   6   3       88.45       83.14      1.52 o 
  -9   6   3       14.59       13.45      0.80 o 
  -8   6   3       47.15       44.55      0.98 o 
  -7   6   3        0.11        1.03      0.46 o 
  -6   6   3     1748.16     1692.38      9.89 o 
  -5   6   3       45.98       40.45      0.85 o 
  -4   6   3       31.49       33.13      0.75 o 
  -3   6   3       17.27       24.02      0.70 o 
  -2   6   3      664.56      648.08      3.94 o 
  -1   6   3      315.67      337.11      2.59 o 
   0   6   3      246.24      255.88      1.96 o 
   1   6   3        3.20        3.36      0.31 o 
   2   6   3      102.02      102.53      1.11 o 
   3   6   3      208.75      221.78      2.43 o 
   4   6   3      518.73      506.06      4.04 o 
   5   6   3      155.37      151.23      2.07 o 
   6   6   3      458.49      434.17      3.52 o 
   7   6   3      578.09      566.20      4.70 o 
   8   6   3      184.56      189.26      2.42 o 
   9   6   3      544.97      531.50      4.71 o 
  10   6   3      126.49      140.07      2.41 o 
  11   6   3       94.08      102.47      3.07 o 
 -12   7   3        4.58        8.33      0.74 o 
 -11   7   3      159.71      164.93      2.41 o 
 -10   7   3       14.38       19.56      0.89 o 
  -9   7   3      127.91      118.39      1.82 o 
  -8   7   3        0.19       -0.26      0.31 o 
  -7   7   3      838.75      850.33      5.73 o 
  -6   7   3        0.16        0.48      0.30 o 
  -5   7   3      810.62      809.27      5.40 o 
  -4   7   3      579.62      575.32      4.42 o 
  -3   7   3      247.75      245.67      2.21 o 
  -2   7   3      469.07      429.61      3.86 o 
  -1   7   3     1013.00     1004.09      6.79 o 
   0   7   3     1200.98     1212.79      8.00 o 
   1   7   3      682.25      701.51      5.09 o 
   2   7   3       27.47       30.32      1.48 o 
   3   7   3       12.58       10.70      0.95 o 
   4   7   3      481.30      487.88      4.50 o 
   5   7   3       96.82      100.23      1.78 o 
   6   7   3       45.92       38.33      1.23 o 
   7   7   3       27.42       22.34      1.05 o 
   8   7   3      409.28      375.77      4.12 o 
   9   7   3      148.29      134.37      2.17 o 
  10   7   3       71.44       74.99      1.82 o 
 -11   8   3       32.62       42.72      1.27 o 
 -10   8   3       92.23       84.48      1.66 o 
  -9   8   3        1.30        1.90      0.59 o 
  -8   8   3        0.66        0.82      0.51 o 
  -7   8   3       23.42       23.43      0.99 o 
  -6   8   3      249.47      264.51      3.09 o 
  -5   8   3        9.42       11.72      0.82 o 
  -4   8   3        0.97        2.10      0.47 o 
  -3   8   3        0.05       -0.08      0.37 o 
  -2   8   3      163.87      167.42      2.01 o 
  -1   8   3      227.28      240.55      3.17 o 
   0   8   3       11.38       14.40      0.67 o 
   1   8   3      149.25      134.15      2.26 o 
   2   8   3      343.45      318.90      3.83 o 
   3   8   3      208.60      201.98      2.98 o 
   4   8   3        7.30        7.78      0.77 o 
   5   8   3     1063.26     1051.89      9.44 o 
   6   8   3      307.40      311.47      4.22 o 
   7   8   3       68.80       74.44      1.95 o 
   8   8   3       85.47       86.13      2.13 o 
   9   8   3        0.02       -0.47      0.47 o 
 -10   9   3       12.67       11.13      0.99 o 
  -9   9   3       73.35       74.99      2.03 o 
  -8   9   3      110.18      106.69      2.49 o 
  -7   9   3       55.72       57.19      1.69 o 
  -6   9   3        0.48       -0.06      0.47 o 
  -5   9   3        0.13       -0.05      0.54 o 
  -4   9   3       66.33       64.59      1.51 o 
  -3   9   3        7.94        5.94      0.62 o 
  -2   9   3        0.02       -0.29      0.48 o 
  -1   9   3       76.70       64.05      1.31 o 
   0   9   3       75.69       71.49      1.50 o 
   1   9   3       18.19       19.15      1.00 o 
   2   9   3      131.07      131.74      2.71 o 
   3   9   3        5.58        4.50      0.66 o 
   4   9   3       65.67       62.78      1.75 o 
   5   9   3       91.32       85.81      2.08 o 
   6   9   3      271.91      262.13      5.66 o 
   7   9   3       23.59       25.35      1.34 o 
   8   9   3       50.81       44.70      2.40 o 
  -8  10   3        0.03        0.42      0.56 o 
  -7  10   3       26.08       30.41      1.36 o 
  -6  10   3        0.34       -0.31      0.51 o 
  -5  10   3       40.91       39.07      1.30 o 
  -4  10   3        0.91        1.16      0.53 o 
  -3  10   3        1.33       -0.25      0.48 o 
  -2  10   3      280.67      278.34      3.35 o 
  -1  10   3       25.37       25.59      1.21 o 
   0  10   3       21.22       18.03      1.08 o 
   1  10   3      246.54      249.07      3.60 o 
   2  10   3      310.27      313.73      4.19 o 
   3  10   3      137.95      144.50      2.75 o 
   4  10   3        3.22        4.38      0.78 o 
   5  10   3       11.79       13.73      1.08 o 
   6  10   3       62.26       59.09      1.90 o 
  -5  11   3        2.18        0.98      0.56 o 
  -4  11   3       92.04      101.01      2.04 o 
  -3  11   3      118.76      125.31      2.26 o 
  -2  11   3        2.99        2.10      0.86 o 
  -1  11   3       41.80       38.95      1.70 o 
   0  11   3       59.16       64.24      2.21 o 
   1  11   3      148.87      144.58      2.80 o 
   2  11   3       12.85        8.04      0.98 o 
   3  11   3      136.87      124.23      2.65 o 
 -15   0   4      148.40      150.44      4.00 o 
 -14   0   4      562.06      558.59     10.90 o 
 -13   0   4     1625.86     1595.21     15.15 o 
 -12   0   4      771.28      774.02      7.11 o 
 -11   0   4      493.71      476.61      4.82 o 
 -10   0   4        2.12        4.25      0.54 o 
  -9   0   4        0.95        0.59      0.30 o 
  -8   0   4     2011.58     2024.85     13.72 o 
  -7   0   4      124.76      162.38      1.80 o 
  -6   0   4     3196.28     2985.61     19.00 o 
  -5   0   4     1873.81     1901.58     12.30 o 
  -4   0   4     3501.04     3350.79     23.85 o 
  -3   0   4      140.17      180.51      1.85 o 
  -2   0   4     2877.03     2870.01     20.82 o 
  -1   0   4      371.54      383.94      3.55 o 
   0   0   4     3820.67     3937.01     25.64 o 
   1   0   4     8846.19     8787.53     74.73 o 
   2   0   4      112.41       46.73      0.71 o 
   3   0   4    16714.52    17465.31    115.96 o 
   4   0   4     2765.56     2978.17     21.16 o 
   5   0   4       42.59       47.25      1.08 o 
   6   0   4     1506.66     1526.96     11.90 o 
   7   0   4        0.62        2.33      0.43 o 
   8   0   4      603.82      603.60      6.81 o 
   9   0   4       72.00       67.09      1.94 o 
  10   0   4       10.99       12.72      1.90 o 
  11   0   4       35.28       39.32      2.48 o 
  12   0   4        3.95        6.70      0.95 o 
 -15   1   4        0.34        0.49      0.59 o 
 -14   1   4       62.49       62.06      1.56 o 
 -13   1   4       10.00        8.44      0.67 o 
 -12   1   4     1026.25      967.38      6.00 o 
 -11   1   4     1115.95     1099.90      6.51 o 
 -10   1   4      941.55      968.76      5.40 o 
  -9   1   4     1388.50     1496.80      7.72 o 
  -8   1   4       44.25       75.60      0.81 o 
  -7   1   4        1.88        5.78      0.64 o 
  -6   1   4      462.60      438.55      2.41 o 
  -5   1   4        9.27       20.57      0.36 o 
  -4   1   4      638.35      736.20      3.78 o 
  -3   1   4      172.98      179.44      1.38 o 
  -2   1   4      388.18      427.54      2.19 o 
  -1   1   4     1450.35     1439.97      6.58 o 
   0   1   4     2265.54     2244.33     10.14 o 
   1   1   4     1562.98     1575.47      7.21 o 
   2   1   4      792.25      823.45      6.26 o 
   3   1   4        4.15        4.49      0.34 o 
   4   1   4        2.94        1.32      0.19 o 
   5   1   4       39.60       53.16      0.78 o 
   6   1   4        1.83        2.37      0.39 o 
   7   1   4      252.27      252.57      2.35 o 
   8   1   4      620.88      630.53      5.44 o 
   9   1   4      642.34      648.07      5.25 o 
  10   1   4      866.48      867.54      6.69 o 
  11   1   4      381.57      391.45      3.96 o 
  12   1   4      216.29      215.89      2.85 o 
 -15   2   4       66.82       79.78      2.45 o 
 -14   2   4       10.57       10.92      0.84 o 
 -13   2   4       24.03       30.59      1.12 o 
 -12   2   4       18.81       16.80      0.67 o 
 -11   2   4       63.28       54.55      0.92 o 
 -10   2   4      251.73      248.28      2.00 o 
  -9   2   4      112.26      129.13      1.28 o 
  -8   2   4     1182.38     1218.84      6.38 o 
  -7   2   4        5.94        1.61      0.18 o 
  -6   2   4     1671.57     1621.09      7.58 o 
  -5   2   4      388.44      383.70      2.16 o 
  -4   2   4      125.72      145.22      1.02 o 
  -3   2   4     1221.48     1175.30      5.52 o 
  -2   2   4     6560.46     6901.42     65.43 o 
  -1   2   4      876.36      833.06      4.01 o 
   0   2   4     1314.36     1316.74      6.10 o 
   1   2   4      198.59      214.10      1.40 o 
   2   2   4       82.16       87.86      0.83 o 
   3   2   4      490.05      536.57      3.07 o 
   4   2   4      357.00      401.59      2.51 o 
   5   2   4      274.08      276.66      1.98 o 
   6   2   4        2.79        2.20      0.28 o 
   7   2   4     1775.13     1704.15     10.15 o 
   8   2   4        2.09        1.30      0.41 o 
   9   2   4       10.55        7.82      0.55 o 
  10   2   4       40.35       36.57      1.12 o 
  11   2   4        0.97        1.56      0.53 o 
  12   2   4        1.09        1.46      0.56 o 
 -15   3   4      226.69      212.44      4.07 o 
 -14   3   4      174.23      172.32      3.52 o 
 -13   3   4        9.52       15.78      1.34 o 
 -12   3   4       17.22       13.10      0.67 o 
 -11   3   4       42.31       41.19      0.82 o 
 -10   3   4      446.96      444.68      3.00 o 
  -9   3   4      107.50      106.39      1.17 o 
  -8   3   4       16.14       18.98      0.83 o 
  -7   3   4       30.52       25.91      0.53 o 
  -6   3   4     2314.40     2229.46     10.25 o 
  -5   3   4      186.11      190.88      1.36 o 
  -4   3   4     2621.34     2790.63     12.56 o 
  -3   3   4      778.46      944.76      4.57 o 
  -2   3   4        0.27        0.41      0.16 o 
  -1   3   4     1093.03     1043.03      4.96 o 
   0   3   4      100.67       83.97      0.73 o 
   1   3   4       19.03       24.20      0.39 o 
   2   3   4        1.34        0.26      0.12 o 
   3   3   4     1393.94     1334.93      6.79 o 
   4   3   4     2301.81     2226.09     10.94 o 
   5   3   4     2919.06     2890.73     17.67 o 
   6   3   4     1875.36     1896.33     10.24 o 
   7   3   4      216.21      202.61      1.93 o 
   8   3   4      103.83       96.06      1.42 o 
   9   3   4       77.99       73.29      1.31 o 
  10   3   4        6.05        4.41      0.55 o 
  11   3   4       17.70       17.42      1.02 o 
  12   3   4       73.16       65.00      1.75 o 
 -14   4   4       11.69       10.72      1.10 o 
 -13   4   4      351.37      320.33      4.91 o 
 -12   4   4      123.37      120.22      1.83 o 
 -11   4   4        8.34       11.33      0.66 o 
 -10   4   4       31.21       22.48      0.77 o 
  -9   4   4      589.52      573.17      4.12 o 
  -8   4   4     1479.97     1527.76      8.39 o 
  -7   4   4      161.85      179.19      1.80 o 
  -6   4   4     1464.85     1489.05      8.00 o 
  -5   4   4      168.84      154.72      1.17 o 
  -4   4   4     3211.94     3218.88     14.45 o 
  -3   4   4      609.68      710.75      3.61 o 
  -2   4   4     2383.78     2681.41     12.10 o 
  -1   4   4        2.07        0.95      0.17 o 
   0   4   4      179.49      186.30      1.27 o 
   1   4   4      291.50      308.03      1.95 o 
   2   4   4      793.38      797.31      4.33 o 
   3   4   4      177.29      185.97      1.48 o 
   4   4   4       32.33       27.53      0.63 o 
   5   4   4      594.77      596.90      4.13 o 
   6   4   4      779.69      776.41      5.24 o 
   7   4   4      774.81      732.42      4.79 o 
   8   4   4      544.34      554.46      4.65 o 
   9   4   4       28.43       29.82      1.00 o 
  10   4   4       14.31       12.26      0.81 o 
  11   4   4        4.93        6.10      0.82 o 
  12   4   4        5.35        4.24      0.74 o 
 -14   5   4       67.29       62.20      2.21 o 
 -13   5   4       25.12       22.59      1.25 o 
 -12   5   4       78.66       75.95      2.26 o 
 -11   5   4       50.29       46.39      1.17 o 
 -10   5   4       14.00       13.22      0.71 o 
  -9   5   4       47.87       50.09      1.09 o 
  -8   5   4      603.77      583.77      4.24 o 
  -7   5   4       42.76       41.72      1.09 o 
  -6   5   4      595.24      612.30      4.49 o 
  -5   5   4       53.32       39.99      0.74 o 
  -4   5   4      725.85      718.29      4.04 o 
  -3   5   4     1234.88     1380.32      7.00 o 
  -2   5   4     1176.98     1190.97      6.11 o 
  -1   5   4        7.33       16.86      0.73 o 
   0   5   4        1.32        2.35      0.23 o 
   1   5   4      180.56      147.64      1.15 o 
   2   5   4      546.75      532.14      3.40 o 
   3   5   4      146.81      143.82      1.41 o 
   4   5   4     1267.54     1271.99      7.73 o 
   5   5   4       30.26       28.71      0.76 o 
   6   5   4       26.44       24.30      0.75 o 
   7   5   4       12.47       12.57      0.60 o 
   8   5   4      122.64      105.89      1.78 o 
   9   5   4        0.41        0.64      0.44 o 
  10   5   4        6.96        6.43      0.71 o 
  11   5   4       63.10       79.32      1.89 o 
 -13   6   4      231.82      217.73      3.47 o 
 -12   6   4        7.02        3.89      0.61 o 
 -11   6   4       10.16        8.24      0.66 o 
 -10   6   4        1.92        1.02      0.40 o 
  -9   6   4      181.68      187.98      2.09 o 
  -8   6   4      102.08      101.53      1.43 o 
  -7   6   4       60.17       57.76      1.12 o 
  -6   6   4      217.89      229.16      2.16 o 
  -5   6   4     1015.02     1014.51      6.33 o 
  -4   6   4     1063.65     1038.13      5.94 o 
  -3   6   4      219.01      218.81      1.83 o 
  -2   6   4      970.32      925.17      5.34 o 
  -1   6   4      438.48      407.64      3.02 o 
   0   6   4       14.02       13.78      0.48 o 
   1   6   4      205.34      232.43      2.05 o 
   2   6   4      109.61      112.65      1.37 o 
   3   6   4      629.06      607.73      4.61 o 
   4   6   4      116.02      112.41      1.60 o 
   5   6   4      243.31      248.53      2.60 o 
   6   6   4      138.87      132.40      1.86 o 
   7   6   4       84.45       91.00      1.76 o 
   8   6   4       69.56       75.46      1.54 o 
   9   6   4       80.82       70.16      1.69 o 
  10   6   4        8.27        9.35      1.28 o 
 -12   7   4        0.03       -0.07      0.51 o 
 -11   7   4      233.88      236.30      3.14 o 
 -10   7   4      120.09      117.47      1.90 o 
  -9   7   4        3.11        2.26      0.43 o 
  -8   7   4       77.77       72.13      1.27 o 
  -7   7   4        2.48        3.60      0.43 o 
  -6   7   4      270.30      273.86      2.52 o 
  -5   7   4      179.58      192.77      2.18 o 
  -4   7   4      187.31      174.14      2.01 o 
  -3   7   4       27.93       27.38      0.74 o 
  -2   7   4        9.91        7.84      0.49 o 
  -1   7   4        4.74        9.74      0.58 o 
   0   7   4      287.23      282.07      2.65 o 
   1   7   4      289.30      276.29      2.96 o 
   2   7   4       77.22       88.07      1.80 o 
   3   7   4       90.53       90.52      2.11 o 
   4   7   4      154.51      157.42      2.24 o 
   5   7   4      181.10      190.60      2.59 o 
   6   7   4      689.38      703.33      6.18 o 
   7   7   4        2.82        6.53      0.69 o 
   8   7   4       28.68       26.38      1.14 o 
   9   7   4        1.52        1.14      0.51 o 
 -11   8   4       13.84       12.49      0.93 o 
 -10   8   4        4.95        4.81      0.68 o 
  -9   8   4        4.67        5.30      0.64 o 
  -8   8   4      178.74      166.00      2.30 o 
  -7   8   4       13.68       16.62      0.95 o 
  -6   8   4      487.57      499.51      4.69 o 
  -5   8   4      319.21      329.55      3.19 o 
  -4   8   4      176.17      184.43      2.79 o 
  -3   8   4      116.58      118.81      1.86 o 
  -2   8   4        2.03        1.69      0.42 o 
  -1   8   4      161.26      157.46      1.94 o 
   0   8   4       28.63       33.95      1.01 o 
   1   8   4        4.61        5.62      0.66 o 
   2   8   4        0.88        1.29      0.51 o 
   3   8   4      133.26      133.66      3.12 o 
   4   8   4      391.80      385.88      4.58 o 
   5   8   4        0.12       -0.38      0.59 o 
   6   8   4       67.52       65.27      1.82 o 
   7   8   4       13.82       15.50      1.10 o 
   8   8   4       17.81       18.59      1.05 o 
 -10   9   4        0.57       -0.16      0.63 o 
  -9   9   4        6.55        7.12      0.82 o 
  -8   9   4       13.46       10.79      0.97 o 
  -7   9   4      190.74      197.66      2.78 o 
  -6   9   4       46.58       50.90      1.40 o 
  -5   9   4        0.28        0.49      0.43 o 
  -4   9   4      602.64      571.32      5.22 o 
  -3   9   4      453.34      443.20      4.97 o 
  -2   9   4      141.86      138.81      2.11 o 
  -1   9   4        0.35        0.33      0.44 o 
   0   9   4      284.30      275.79      3.68 o 
   1   9   4       19.81       23.10      1.10 o 
   2   9   4      722.70      700.82      6.99 o 
   3   9   4       46.61       49.61      1.59 o 
   4   9   4       37.50       42.87      1.51 o 
   5   9   4        0.97        2.39      0.64 o 
   6   9   4       28.34       27.57      1.36 o 
   7   9   4      154.54      157.97      3.01 o 
  -8  10   4       17.70       15.57      1.12 o 
  -7  10   4       27.54       25.36      1.23 o 
  -6  10   4       56.53       51.06      1.49 o 
  -5  10   4      474.86      468.40      5.01 o 
  -4  10   4       65.10       68.46      1.65 o 
  -3  10   4       97.92      103.66      1.97 o 
  -2  10   4       30.57       23.69      1.06 o 
  -1  10   4      135.80      120.51      2.77 o 
   0  10   4       40.64       45.65      1.54 o 
   1  10   4       77.60       77.38      1.95 o 
   2  10   4       65.79       76.44      2.53 o 
   3  10   4      113.52      110.07      2.44 o 
   4  10   4       98.38      103.07      2.39 o 
   5  10   4       41.28       41.05      1.64 o 
  -4  11   4        8.43       10.79      0.85 o 
  -3  11   4        4.11        0.76      0.49 o 
  -2  11   4       96.37      103.99      2.73 o 
  -1  11   4       33.69       43.93      2.01 o 
   0  11   4        0.04       -0.36      0.69 o 
   1  11   4       25.52       27.63      1.36 o 
   2  11   4        0.02        0.21      1.23 o 
 -15   1   5        7.91        8.36      0.80 o 
 -14   1   5       12.62       16.80      0.92 o 
 -13   1   5       19.31       24.15      0.96 o 
 -12   1   5        3.22        4.65      0.52 o 
 -11   1   5        1.44        0.23      0.35 o 
 -10   1   5      151.36      164.53      1.80 o 
  -9   1   5      110.45      125.11      1.24 o 
  -8   1   5       61.75       50.79      0.68 o 
  -7   1   5      445.75      439.32      2.52 o 
  -6   1   5      303.60      311.93      1.96 o 
  -5   1   5      503.65      513.60      2.72 o 
  -4   1   5      779.85      751.90      3.96 o 
  -3   1   5     3430.71     3364.56     16.23 o 
  -2   1   5     4223.19     4009.37     18.10 o 
  -1   1   5     1093.94     1108.81      5.25 o 
   0   1   5     1222.92     1346.27      6.28 o 
   1   1   5     1980.43     2082.75      9.65 o 
   2   1   5      197.31      163.22      1.11 o 
   3   1   5      405.64      392.33      2.61 o 
   4   1   5      134.63      133.50      1.21 o 
   5   1   5      315.89      304.71      2.35 o 
   6   1   5       39.68       43.15      0.82 o 
   7   1   5       32.53       33.30      0.87 o 
   8   1   5        0.83        0.01      0.33 o 
   9   1   5       44.75       41.35      1.15 o 
  10   1   5       17.34       17.03      0.88 o 
  11   1   5        9.71       11.44      0.82 o 
  12   1   5      114.83      125.33      2.22 o 
 -15   2   5      379.47      385.48      6.53 o 
 -14   2   5        6.36       12.92      0.90 o 
 -13   2   5      371.52      374.34      3.64 o 
 -12   2   5       41.83       38.92      1.05 o 
 -11   2   5       17.26       14.89      0.66 o 
 -10   2   5      126.88      125.12      1.43 o 
  -9   2   5      244.84      233.77      1.86 o 
  -8   2   5        0.37        0.72      0.21 o 
  -7   2   5      284.81      300.59      1.92 o 
  -6   2   5     1089.52     1019.26      5.27 o 
  -5   2   5     1421.01     1316.08      6.24 o 
  -4   2   5     5269.35     5456.16     32.72 o 
  -3   2   5      106.56      130.21      1.27 o 
  -2   2   5      130.93      116.25      0.94 o 
  -1   2   5      824.77      905.00      4.64 o 
   0   2   5     2801.21     2833.09     12.76 o 
   1   2   5     1554.01     1578.40      7.72 o 
   2   2   5        3.34        6.11      0.28 o 
   3   2   5      460.29      453.11      2.77 o 
   4   2   5      426.95      412.29      2.64 o 
   5   2   5      255.94      271.48      2.03 o 
   6   2   5     1126.51     1158.25      7.26 o 
   7   2   5        6.53        4.93      0.46 o 
   8   2   5      281.51      281.73      2.74 o 
   9   2   5      284.44      280.75      2.81 o 
  10   2   5      207.77      213.77      2.70 o 
  11   2   5       90.41       86.43      1.78 o 
  12   2   5      194.70      209.93      3.24 o 
 -15   3   5       15.92       19.30      1.85 o 
 -14   3   5        7.37        6.46      0.91 o 
 -13   3   5       81.18       79.32      2.29 o 
 -12   3   5        0.01       -0.25      0.44 o 
 -11   3   5        0.99        1.08      0.33 o 
 -10   3   5       42.98       42.10      0.92 o 
  -9   3   5       79.39       87.90      1.12 o 
  -8   3   5        4.35        6.18      0.36 o 
  -7   3   5      225.65      206.11      1.60 o 
  -6   3   5     1092.20     1047.15      5.20 o 
  -5   3   5       13.13       11.73      0.35 o 
  -4   3   5     2597.25     2626.68     11.92 o 
  -3   3   5     4474.12     4675.50     23.78 o 
  -2   3   5      801.04      713.91      3.46 o 
  -1   3   5     1565.84     1544.55      7.23 o 
   0   3   5      271.51      273.02      1.70 o 
   1   3   5        0.09        0.34      0.14 o 
   2   3   5      106.51      110.91      1.07 o 
   3   3   5       46.33       46.51      0.71 o 
   4   3   5       10.57        6.89      0.39 o 
   5   3   5      276.16      285.50      2.29 o 
   6   3   5      218.64      219.08      2.00 o 
   7   3   5        0.03        0.56      0.36 o 
   8   3   5        2.03        0.99      0.41 o 
   9   3   5       34.99       35.90      1.12 o 
  10   3   5        1.71        0.64      0.53 o 
  11   3   5       46.23       47.33      1.53 o 
 -14   4   5       64.71       59.93      2.10 o 
 -13   4   5      132.04      148.47      2.69 o 
 -12   4   5      284.47      292.25      3.38 o 
 -11   4   5      304.50      322.01      3.55 o 
 -10   4   5       44.54       48.92      1.11 o 
  -9   4   5       39.60       34.88      0.85 o 
  -8   4   5     1013.89      999.52      7.42 o 
  -7   4   5        1.76        2.54      0.28 o 
  -6   4   5      257.53      250.27      1.82 o 
  -5   4   5        5.38        3.29      0.29 o 
  -4   4   5     1054.75     1083.90      5.33 o 
  -3   4   5      152.50      169.22      1.41 o 
  -2   4   5      313.02      359.24      2.11 o 
  -1   4   5      342.30      280.90      1.77 o 
   0   4   5     1317.48     1319.74      6.34 o 
   1   4   5      973.75      988.73      5.24 o 
   2   4   5      310.61      315.12      2.15 o 
   3   4   5       17.17       17.89      0.51 o 
   4   4   5        6.64        5.77      0.58 o 
   5   4   5      322.08      320.53      2.54 o 
   6   4   5      408.11      426.14      3.43 o 
   7   4   5      600.78      571.00      4.74 o 
   8   4   5       96.38      109.13      1.79 o 
   9   4   5      312.84      309.91      4.66 o 
  10   4   5      217.16      225.05      2.87 o 
  11   4   5        0.31        0.47      0.57 o 
 -14   5   5       15.30       15.48      1.34 o 
 -13   5   5      238.01      241.32      3.62 o 
 -12   5   5       68.04       65.87      1.80 o 
 -11   5   5        0.28        0.31      0.45 o 
 -10   5   5        7.26        6.44      0.54 o 
  -9   5   5      481.40      485.80      4.42 o 
  -8   5   5        0.43        1.77      0.68 o 
  -7   5   5     4475.12     4413.59     23.85 o 
  -6   5   5     1377.07     1352.22      8.06 o 
  -5   5   5       80.28       80.75      1.04 o 
  -4   5   5      139.59      157.30      1.34 o 
  -3   5   5        4.78        3.39      0.28 o 
  -2   5   5      445.70      454.65      2.78 o 
  -1   5   5      154.86      175.23      1.43 o 
   0   5   5      524.23      514.57      3.08 o 
   1   5   5      763.12      728.46      4.12 o 
   2   5   5      976.89      994.41      5.78 o 
   3   5   5     2957.48     2994.50     15.55 o 
   4   5   5       46.38       45.61      0.94 o 
   5   5   5        7.28        8.22      0.54 o 
   6   5   5      361.59      329.03      2.95 o 
   7   5   5        0.56        0.80      0.40 o 
   8   5   5       20.63       21.73      0.94 o 
   9   5   5        8.29        8.01      0.68 o 
  10   5   5       17.81       19.33      1.06 o 
 -13   6   5       43.43       43.68      1.62 o 
 -12   6   5       12.46       15.49      1.05 o 
 -11   6   5        3.23        2.47      0.62 o 
 -10   6   5       23.70       26.90      0.95 o 
  -9   6   5       23.31       19.14      0.79 o 
  -8   6   5      279.49      289.95      2.65 o 
  -7   6   5       76.75       77.49      1.24 o 
  -6   6   5      406.77      403.02      3.17 o 
  -5   6   5      191.17      187.53      1.89 o 
  -4   6   5      839.46      855.47      4.81 o 
  -3   6   5        0.11        0.71      0.38 o 
  -2   6   5      141.97      137.59      1.52 o 
  -1   6   5      913.39      906.56      5.70 o 
   0   6   5      416.52      402.88      4.62 o 
   1   6   5     2141.14     2185.27     12.43 o 
   2   6   5       13.15       13.06      0.60 o 
   3   6   5     1626.30     1620.54     13.07 o 
   4   6   5       21.57       23.92      0.84 o 
   5   6   5       39.78       42.19      1.01 o 
   6   6   5        2.49        3.79      0.52 o 
   7   6   5       14.14       15.55      0.92 o 
   8   6   5       27.32       31.15      1.17 o 
   9   6   5       13.15       13.64      0.93 o 
  10   6   5       30.98       28.13      1.39 o 
 -12   7   5       11.35       14.69      1.08 o 
 -11   7   5      299.00      309.17      5.64 o 
 -10   7   5      443.03      464.90      4.25 o 
  -9   7   5      698.81      706.60      5.60 o 
  -8   7   5      149.27      159.82      1.93 o 
  -7   7   5        8.80        8.70      0.58 o 
  -6   7   5       13.29       14.00      0.65 o 
  -5   7   5      191.88      194.83      2.19 o 
  -4   7   5        0.58        1.45      0.51 o 
  -3   7   5      275.91      290.54      2.55 o 
  -2   7   5        0.36        0.03      0.27 o 
  -1   7   5      223.06      220.85      2.10 o 
   0   7   5      271.57      262.26      2.59 o 
   1   7   5       34.02       39.35      1.08 o 
   2   7   5      109.36      101.99      1.98 o 
   3   7   5      129.63      112.32      2.43 o 
   4   7   5      723.54      698.76      8.39 o 
   5   7   5      782.25      730.77     10.64 o 
   6   7   5      181.11      175.23      2.63 o 
   7   7   5        6.46        7.28      0.71 o 
   8   7   5        2.47        2.98      0.55 o 
   9   7   5       45.54       44.33      1.51 o 
 -11   8   5       17.60       18.94      1.18 o 
 -10   8   5        0.50        1.10      0.71 o 
  -9   8   5      181.18      178.46      2.63 o 
  -8   8   5      186.06      188.68      2.39 o 
  -7   8   5       88.29       86.70      1.57 o 
  -6   8   5       89.20       86.28      1.69 o 
  -5   8   5      145.43      147.56      2.74 o 
  -4   8   5        1.75        3.03      0.47 o 
  -3   8   5      112.66      104.35      2.19 o 
  -2   8   5       28.89       25.84      0.87 o 
  -1   8   5       37.44       31.77      1.01 o 
   0   8   5       68.93       72.14      1.47 o 
   1   8   5        2.18        0.87      0.48 o 
   2   8   5      121.92      111.04      2.18 o 
   3   8   5      590.04      582.51      6.04 o 
   4   8   5      364.29      386.20      5.85 o 
   5   8   5        0.07        1.05      0.59 o 
   6   8   5       20.51       16.16      1.15 o 
   7   8   5        0.79        0.09      0.50 o 
  -9   9   5       40.16       36.69      2.78 o 
  -8   9   5        0.06        0.67      0.54 o 
  -7   9   5       15.19       14.09      0.90 o 
  -6   9   5       48.98       55.05      1.45 o 
  -5   9   5      120.52      131.08      2.17 o 
  -4   9   5      288.68      290.15      3.38 o 
  -3   9   5       67.32       85.69      1.71 o 
  -2   9   5      253.26      257.86      3.50 o 
  -1   9   5       69.05       83.11      1.67 o 
   0   9   5        0.05        0.21      0.51 o 
   1   9   5       30.24       25.40      1.40 o 
   2   9   5       24.07       19.80      1.12 o 
   3   9   5        2.33        4.08      0.72 o 
   4   9   5       82.13       71.24      1.95 o 
   5   9   5       35.33       30.17      1.41 o 
   6   9   5        2.32        1.67      0.80 o 
  -7  10   5       42.01       43.00      1.54 o 
  -6  10   5      107.39      125.31      2.24 o 
  -5  10   5        5.71        3.37      0.61 o 
  -4  10   5       24.13       22.78      1.05 o 
  -3  10   5       17.67       18.83      1.08 o 
  -2  10   5        4.53        4.22      0.68 o 
  -1  10   5        0.28        0.27      0.59 o 
   0  10   5       23.03       21.62      1.18 o 
   1  10   5       41.83       40.27      1.52 o 
   2  10   5       26.50       27.46      1.28 o 
   3  10   5       16.24       17.45      1.28 o 
   4  10   5        3.31        1.59      0.62 o 
  -3  11   5       27.00       28.90      1.36 o 
  -2  11   5        7.64        5.69      0.91 o 
  -1  11   5       59.07       62.50      2.18 o 
 -15   0   6        5.43        3.72      0.79 o 
 -14   0   6       34.26       33.44      2.45 o 
 -13   0   6      123.08      125.09      2.77 o 
 -12   0   6      444.03      428.77      5.50 o 
 -11   0   6      341.93      317.03      4.35 o 
 -10   0   6       19.05       15.30      1.13 o 
  -9   0   6      419.42      373.42      5.31 o 
  -8   0   6     5150.39     5104.62     36.25 o 
  -7   0   6     6267.37     6319.63     44.77 o 
  -6   0   6     3478.73     3662.00     26.20 o 
  -5   0   6     1296.85     1151.99      9.00 o 
  -4   0   6     4714.68     4962.40     35.65 o 
  -3   0   6      254.11      300.74      3.59 o 
  -2   0   6      111.61      123.30      1.32 o 
  -1   0   6      320.78      324.43      3.23 o 
   0   0   6      518.58      485.72      3.73 o 
   1   0   6     1082.76     1150.42      7.90 o 
   2   0   6        4.85        9.51      0.45 o 
   3   0   6        7.16        2.03      0.35 o 
   4   0   6       95.11       96.57      1.67 o 
   5   0   6      147.32      129.43      2.08 o 
   6   0   6      259.21      228.74      3.95 o 
   7   0   6      250.39      270.86      3.41 o 
   8   0   6      254.42      263.49      4.11 o 
   9   0   6      468.45      457.82      9.29 o 
  10   0   6       85.20      106.04      2.73 o 
  11   0   6       78.49       65.64      2.29 o 
 -15   1   6       47.79       58.71      1.73 o 
 -14   1   6      483.52      482.67      4.48 o 
 -13   1   6      242.24      251.61      2.85 o 
 -12   1   6        6.81        6.09      0.56 o 
 -11   1   6       54.58       55.36      1.06 o 
 -10   1   6      391.30      392.66      3.18 o 
  -9   1   6      629.11      616.95      4.26 o 
  -8   1   6      367.63      343.32      2.54 o 
  -7   1   6        6.87        6.56      0.62 o 
  -6   1   6      287.58      248.35      1.92 o 
  -5   1   6      955.56      928.22      5.65 o 
  -4   1   6      484.75      506.74      3.38 o 
  -3   1   6      416.89      496.20      2.84 o 
  -2   1   6      169.55      140.69      1.02 o 
  -1   1   6      438.76      444.65      2.45 o 
   0   1   6        1.52        3.27      0.30 o 
   1   1   6     1331.83     1431.23      7.15 o 
   2   1   6      809.28      828.43      4.26 o 
   3   1   6      275.71      255.18      1.87 o 
   4   1   6      616.36      606.22      4.18 o 
   5   1   6     1559.05     1547.59      8.63 o 
   6   1   6     1136.63     1121.39      8.65 o 
   7   1   6      323.79      371.74      3.03 o 
   8   1   6      465.23      465.32      4.20 o 
   9   1   6       75.40       74.22      1.54 o 
  10   1   6       16.40       13.12      0.84 o 
  11   1   6      197.74      205.64      2.85 o 
 -15   2   6        7.32        7.52      1.07 o 
 -14   2   6        3.22        0.84      0.47 o 
 -13   2   6       66.12       60.14      1.34 o 
 -12   2   6       60.21       55.38      1.22 o 
 -11   2   6      340.73      353.35      3.07 o 
 -10   2   6       69.50       74.47      1.20 o 
  -9   2   6        1.46        2.36      0.33 o 
  -8   2   6     1520.92     1516.12      8.85 o 
  -7   2   6      166.04      185.59      1.75 o 
  -6   2   6      379.66      380.52      2.42 o 
  -5   2   6      127.20      131.42      1.00 o 
  -4   2   6     3150.28     3187.82     14.34 o 
  -3   2   6      481.10      424.03      2.37 o 
  -2   2   6      404.94      395.48      2.26 o 
  -1   2   6      212.00      198.05      1.36 o 
   0   2   6      243.89      236.34      1.57 o 
   1   2   6     1180.48     1287.50      6.21 o 
   2   2   6      352.55      347.31      2.30 o 
   3   2   6      660.58      659.61      3.64 o 
   4   2   6       54.58       47.11      0.76 o 
   5   2   6      993.10      938.34      5.69 o 
   6   2   6       13.56       18.47      0.68 o 
   7   2   6        0.02       -0.09      0.31 o 
   8   2   6       33.50       28.60      0.91 o 
   9   2   6       23.56       23.59      1.06 o 
  10   2   6        0.46        1.40      0.52 o 
  11   2   6        1.48        0.16      0.56 o 
 -15   3   6        7.46        3.87      0.87 o 
 -14   3   6        3.67        2.12      0.75 o 
 -13   3   6       48.11       46.81      2.85 o 
 -12   3   6       19.48       20.12      0.87 o 
 -11   3   6      356.91      334.77      4.98 o 
 -10   3   6      122.90      100.77      1.41 o 
  -9   3   6     2761.83     2726.35     15.38 o 
  -8   3   6       46.10       40.44      0.84 o 
  -7   3   6       80.20       91.90      1.09 o 
  -6   3   6      261.19      277.14      1.95 o 
  -5   3   6      152.95      114.69      1.01 o 
  -4   3   6     1004.67     1102.80      5.41 o 
  -3   3   6      235.65      227.38      1.60 o 
  -2   3   6       23.60       27.03      0.70 o 
  -1   3   6       39.54       30.06      0.55 o 
   0   3   6      441.00      437.62      2.52 o 
   1   3   6      347.47      352.75      2.21 o 
   2   3   6     2983.31     2994.03     14.49 o 
   3   3   6        9.14        8.75      0.41 o 
   4   3   6       51.86       46.06      0.79 o 
   5   3   6       12.58       12.74      0.62 o 
   6   3   6        4.30        4.79      0.43 o 
   7   3   6      104.79       98.71      1.51 o 
   8   3   6       76.68       67.31      1.31 o 
   9   3   6      302.39      279.44      3.19 o 
  10   3   6      563.76      553.05      5.61 o 
  11   3   6      322.30      324.08      5.61 o 
 -14   4   6       42.94       45.38      1.94 o 
 -13   4   6      192.83      177.27      2.64 o 
 -12   4   6      543.82      541.73      5.18 o 
 -11   4   6      261.43      259.70      3.49 o 
 -10   4   6      241.78      261.90      3.07 o 
  -9   4   6      103.98       93.39      1.63 o 
  -8   4   6        1.75        2.65      0.44 o 
  -7   4   6      451.32      432.89      3.24 o 
  -6   4   6      229.66      231.87      2.08 o 
  -5   4   6       32.59       46.97      0.97 o 
  -4   4   6        7.50       10.52      0.39 o 
  -3   4   6      103.24       93.71      0.91 o 
  -2   4   6      452.28      431.56      2.51 o 
  -1   4   6      106.79      104.47      1.41 o 
   0   4   6      220.20      245.05      1.79 o 
   1   4   6     1072.69     1055.71      5.63 o 
   2   4   6      353.96      359.38      2.46 o 
   3   4   6     1058.83     1025.92      5.63 o 
   4   4   6      131.66      130.71      1.46 o 
   5   4   6      774.55      753.42      4.84 o 
   6   4   6      586.45      540.38      4.55 o 
   7   4   6       76.13       84.20      1.57 o 
   8   4   6      270.66      265.07      3.02 o 
   9   4   6       80.79       85.48      1.72 o 
  10   4   6        8.46        9.03      0.77 o 
 -14   5   6        0.96        1.00      0.64 o 
 -13   5   6      168.86      184.21      3.11 o 
 -12   5   6        0.86        1.49      0.51 o 
 -11   5   6       29.08       31.11      1.12 o 
 -10   5   6        1.74        2.42      0.46 o 
  -9   5   6      282.64      267.50      3.09 o 
  -8   5   6       68.65       64.27      1.36 o 
  -7   5   6        3.31        2.72      0.41 o 
  -6   5   6      150.73      147.86      1.63 o 
  -5   5   6      552.12      602.09      3.83 o 
  -4   5   6       87.00       91.28      1.04 o 
  -3   5   6      180.40      211.09      1.60 o 
  -2   5   6     1339.74     1327.23      9.19 o 
  -1   5   6      526.82      473.31      2.95 o 
   0   5   6       63.07       63.51      0.97 o 
   1   5   6        8.16        5.30      0.36 o 
   2   5   6       23.58       20.77      0.73 o 
   3   5   6       27.29       26.52      0.77 o 
   4   5   6      187.86      182.68      2.00 o 
   5   5   6      382.08      415.73      3.44 o 
   6   5   6       53.96       48.83      1.10 o 
   7   5   6       17.36       12.16      0.77 o 
   8   5   6       86.46       84.58      1.68 o 
   9   5   6       13.28       15.19      1.15 o 
  10   5   6       55.92       47.93      3.29 o 
 -13   6   6        0.56        0.79      0.64 o 
 -12   6   6       73.50       73.37      1.95 o 
 -11   6   6      152.60      145.04      2.32 o 
 -10   6   6       41.50       41.14      1.25 o 
  -9   6   6      248.16      246.47      3.00 o 
  -8   6   6       12.74       14.61      0.81 o 
  -7   6   6       11.96       13.56      0.66 o 
  -6   6   6      562.34      577.76      4.53 o 
  -5   6   6      391.50      369.48      2.97 o 
  -4   6   6        4.65        1.12      0.49 o 
  -3   6   6      580.28      607.92      4.08 o 
  -2   6   6      128.74      129.78      1.73 o 
  -1   6   6      182.81      177.63      1.83 o 
   0   6   6      434.46      438.42      3.35 o 
   1   6   6      963.13      959.01      6.22 o 
   2   6   6      306.04      326.01      3.06 o 
   3   6   6        0.46        1.07      0.36 o 
   4   6   6        4.03        4.48      0.50 o 
   5   6   6      171.73      168.31      2.05 o 
   6   6   6       35.03       35.98      1.12 o 
   7   6   6        6.23        7.08      0.78 o 
   8   6   6       25.63       24.28      1.28 o 
   9   6   6      137.39      139.98      2.83 o 
 -12   7   6        6.93        4.51      0.77 o 
 -11   7   6       63.73       59.34      1.82 o 
 -10   7   6      295.79      288.18      3.49 o 
  -9   7   6      208.08      207.02      2.81 o 
  -8   7   6       20.29       20.82      0.94 o 
  -7   7   6        5.09        6.46      0.54 o 
  -6   7   6        0.30        0.19      0.40 o 
  -5   7   6      195.35      203.63      2.30 o 
  -4   7   6      458.51      450.37      3.53 o 
  -3   7   6       87.72       87.08      1.36 o 
  -2   7   6        2.89        3.68      0.41 o 
  -1   7   6        0.75        0.24      0.32 o 
   0   7   6       85.33       89.44      1.44 o 
   1   7   6        4.21        4.51      0.53 o 
   2   7   6      373.40      369.22      4.57 o 
   3   7   6        1.49        1.63      0.82 o 
   4   7   6       14.69       15.51      0.92 o 
   5   7   6       11.21       11.86      1.10 o 
   6   7   6      119.43      115.32      2.11 o 
   7   7   6       67.91       73.76      2.11 o 
   8   7   6       19.18       18.25      1.08 o 
 -11   8   6       72.23       71.18      2.91 o 
 -10   8   6       14.48       15.12      1.10 o 
  -9   8   6        0.44        1.17      1.14 o 
  -8   8   6       15.54       17.81      1.13 o 
  -7   8   6        4.32        5.64      0.62 o 
  -6   8   6       60.98       59.58      1.43 o 
  -5   8   6        9.95        6.34      0.57 o 
  -4   8   6        8.63       14.68      0.78 o 
  -3   8   6       99.38       99.61      1.74 o 
  -2   8   6       31.55       29.85      1.05 o 
  -1   8   6      504.64      474.28      4.51 o 
   0   8   6       64.96       61.95      1.62 o 
   1   8   6      302.11      292.98      3.78 o 
   2   8   6      179.91      189.43      3.01 o 
   3   8   6       67.60       74.25      1.88 o 
   4   8   6        8.70       11.09      0.99 o 
   5   8   6       16.85       15.27      1.05 o 
   6   8   6       20.43       19.76      1.18 o 
   7   8   6       31.59       33.53      2.88 o 
  -9   9   6        0.08        0.96      0.71 o 
  -8   9   6       16.96       15.74      2.16 o 
  -7   9   6       35.94       38.48      1.44 o 
  -6   9   6       15.00       20.37      1.15 o 
  -5   9   6       89.46       87.45      2.03 o 
  -4   9   6       42.01       36.50      1.19 o 
  -3   9   6       14.92       16.50      1.08 o 
  -2   9   6      623.89      602.00      6.14 o 
  -1   9   6      420.89      423.74      4.88 o 
   0   9   6       43.11       51.51      1.59 o 
   1   9   6       54.88       45.42      1.52 o 
   2   9   6       19.84       16.49      1.10 o 
   3   9   6       72.68       64.19      1.88 o 
   4   9   6        3.46        3.78      0.72 o 
   5   9   6        0.26        0.75      0.60 o 
  -7  10   6       57.15       66.65      2.86 o 
  -6  10   6       49.12       61.69      2.10 o 
  -5  10   6        7.46        7.46      0.85 o 
  -4  10   6        4.37        0.76      0.56 o 
  -3  10   6        3.97        3.74      0.69 o 
  -2  10   6       10.90       10.81      1.07 o 
  -1  10   6      284.25      264.17      4.43 o 
   0  10   6      199.79      177.02      3.06 o 
   1  10   6       48.53       45.71      1.62 o 
   2  10   6       23.75       19.71      1.18 o 
   3  10   6        7.06        6.79      1.85 o 
 -15   1   7        1.41        1.88      0.53 o 
 -14   1   7        1.19        1.20      0.52 o 
 -13   1   7       84.81       84.91      1.61 o 
 -12   1   7       99.43      101.52      1.71 o 
 -11   1   7      341.61      347.69      3.06 o 
 -10   1   7       11.35       10.40      0.58 o 
  -9   1   7      145.67      138.03      1.52 o 
  -8   1   7      163.08      160.76      1.60 o 
  -7   1   7        0.04       -0.21      0.22 o 
  -6   1   7      169.77      148.19      1.44 o 
  -5   1   7     1475.91     1492.72      8.68 o 
  -4   1   7        6.29       12.78      0.62 o 
  -3   1   7      108.81      107.43      1.21 o 
  -2   1   7     1581.47     1588.85      7.49 o 
  -1   1   7      209.95      197.39      1.39 o 
   0   1   7      685.38      724.34      3.98 o 
   1   1   7      150.08      156.02      1.34 o 
   2   1   7      436.50      459.85      2.89 o 
   3   1   7      263.71      260.06      2.16 o 
   4   1   7      868.86      870.45      5.34 o 
   5   1   7      321.44      307.82      2.56 o 
   6   1   7       10.34        5.59      0.41 o 
   7   1   7       16.80       18.60      0.75 o 
   8   1   7       53.77       53.35      1.34 o 
   9   1   7       20.24       19.02      0.92 o 
  10   1   7       36.35       36.92      1.30 o 
 -15   2   7      134.25      132.19      2.41 o 
 -14   2   7      192.13      203.67      2.92 o 
 -13   2   7       80.35       82.91      1.61 o 
 -12   2   7       59.44       67.99      1.27 o 
 -11   2   7       52.07       58.40      1.15 o 
 -10   2   7       55.40       54.83      1.06 o 
  -9   2   7      207.23      219.38      2.16 o 
  -8   2   7        1.07        1.84      0.28 o 
  -7   2   7      107.81       98.93      1.20 o 
  -6   2   7      352.67      359.75      2.59 o 
  -5   2   7        4.29       11.01      0.45 o 
  -4   2   7     2217.11     2373.57     12.37 o 
  -3   2   7      682.39      742.61      4.43 o 
  -2   2   7       47.02       56.25      0.73 o 
  -1   2   7      283.68      302.45      1.93 o 
   0   2   7     3370.76     3426.19     15.49 o 
   1   2   7     1706.67     1645.44      8.35 o 
   2   2   7     1387.25     1388.95      7.56 o 
   3   2   7      533.23      539.97      3.27 o 
   4   2   7       13.14       14.37      0.60 o 
   5   2   7        1.93        0.35      0.28 o 
   6   2   7      277.88      238.18      2.43 o 
   7   2   7        0.08        0.69      0.60 o 
   8   2   7       62.48       58.97      1.28 o 
   9   2   7        5.37        5.17      0.61 o 
  10   2   7       74.93       88.21      1.83 o 
 -15   3   7        0.66       -0.12      0.67 o 
 -14   3   7        2.22        3.21      0.83 o 
 -13   3   7        3.12        3.02      0.66 o 
 -12   3   7      192.90      188.41      2.40 o 
 -11   3   7      269.49      271.17      2.86 o 
 -10   3   7       11.03       11.47      0.90 o 
  -9   3   7     1516.66     1495.70      9.84 o 
  -8   3   7      656.92      645.34      4.49 o 
  -7   3   7      653.91      639.34      4.20 o 
  -6   3   7       10.56        8.83      0.61 o 
  -5   3   7      223.07      206.92      1.78 o 
  -4   3   7       11.07        9.44      0.42 o 
  -3   3   7      151.61      145.99      1.26 o 
  -2   3   7        1.83        1.35      0.19 o 
  -1   3   7      126.10      138.86      1.16 o 
   0   3   7        3.52        2.88      0.25 o 
   1   3   7      984.70      969.40      5.29 o 
   2   3   7      322.84      349.78      2.45 o 
   3   3   7      487.14      496.20      3.04 o 
   4   3   7       58.60       53.70      0.94 o 
   5   3   7      405.07      419.44      3.45 o 
   6   3   7       97.63       97.94      1.50 o 
   7   3   7       20.88       19.07      0.90 o 
   8   3   7        0.43        0.16      0.44 o 
   9   3   7       24.22       25.22      1.26 o 
  10   3   7       24.92       24.30      1.21 o 
 -14   4   7       13.11       12.06      1.04 o 
 -13   4   7       58.15       58.60      1.54 o 
 -12   4   7        5.18        5.72      0.70 o 
 -11   4   7       82.14       80.27      1.69 o 
 -10   4   7       88.63       86.92      1.69 o 
  -9   4   7      539.31      522.54      4.32 o 
  -8   4   7      110.25      116.12      1.67 o 
  -7   4   7     1200.95     1207.31      9.21 o 
  -6   4   7       56.50       44.17      0.89 o 
  -5   4   7       21.66       21.47      0.65 o 
  -4   4   7      218.03      212.20      2.11 o 
  -3   4   7      834.65      778.57      4.67 o 
  -2   4   7      450.51      441.90      2.63 o 
  -1   4   7      297.55      312.87      2.19 o 
   0   4   7        4.16        3.65      0.29 o 
   1   4   7     1292.39     1274.64      6.40 o 
   2   4   7      208.83      209.86      1.77 o 
   3   4   7       15.75       13.67      0.51 o 
   4   4   7     1141.15     1132.84      6.73 o 
   5   4   7       94.60       89.62      1.55 o 
   6   4   7      382.50      403.09      3.94 o 
   7   4   7      100.57      105.36      1.83 o 
   8   4   7       24.77       25.04      1.00 o 
   9   4   7       42.04       40.06      1.72 o 
 -14   5   7       15.11       17.99      1.23 o 
 -13   5   7        1.37        1.35      0.53 o 
 -12   5   7       15.46       14.83      0.93 o 
 -11   5   7        0.32        1.33      1.02 o 
 -10   5   7       60.76       61.16      1.47 o 
  -9   5   7      136.16      127.30      2.04 o 
  -8   5   7      576.11      567.17      5.11 o 
  -7   5   7       30.13       32.53      1.83 o 
  -6   5   7      136.98      135.83      1.99 o 
  -5   5   7       45.58       46.01      0.96 o 
  -4   5   7       24.90       26.56      0.66 o 
  -3   5   7      903.45      902.44      5.37 o 
  -2   5   7     1314.18     1324.62      6.60 o 
  -1   5   7      954.54      957.70      5.64 o 
   0   5   7     1906.66     1906.96     10.28 o 
   1   5   7       30.21       29.49      0.80 o 
   2   5   7      226.37      228.77      2.21 o 
   3   5   7      137.24      145.04      1.74 o 
   4   5   7       28.31       33.86      1.25 o 
   5   5   7      127.38      138.61      1.83 o 
   6   5   7       62.04       52.79      1.30 o 
   7   5   7        3.83        4.08      0.59 o 
   8   5   7        0.02       -0.25      0.41 o 
   9   5   7        0.26        0.43      0.50 o 
 -13   6   7      121.18      125.14      2.65 o 
 -12   6   7       22.84       28.01      1.16 o 
 -11   6   7       23.67       34.73      1.27 o 
 -10   6   7       64.25       74.34      1.65 o 
  -9   6   7        3.57        2.14      0.51 o 
  -8   6   7        9.53       11.02      0.77 o 
  -7   6   7      118.61      120.22      2.38 o 
  -6   6   7       10.16       11.17      0.71 o 
  -5   6   7      877.67      848.88      6.13 o 
  -4   6   7       15.96        8.55      0.53 o 
  -3   6   7      713.06      674.45      4.65 o 
  -2   6   7      186.16      199.30      2.21 o 
  -1   6   7       28.48       25.67      0.75 o 
   0   6   7       22.00       20.70      0.71 o 
   1   6   7        2.08        2.58      0.37 o 
   2   6   7       10.33       10.34      0.63 o 
   3   6   7        3.42        3.17      0.50 o 
   4   6   7      121.57      120.21      1.85 o 
   5   6   7      134.43      141.55      2.48 o 
   6   6   7      131.05      137.47      2.32 o 
   7   6   7      512.41      519.84      5.28 o 
   8   6   7      291.47      299.81      4.32 o 
 -12   7   7        5.09        7.89      1.12 o 
 -11   7   7       38.60       45.79      1.57 o 
 -10   7   7        9.70        7.33      0.75 o 
  -9   7   7        0.04        0.56      0.53 o 
  -8   7   7       68.66       69.58      1.56 o 
  -7   7   7        0.25        0.43      0.47 o 
  -6   7   7      732.07      713.21      6.86 o 
  -5   7   7      445.04      471.01      6.21 o 
  -4   7   7      744.77      712.43      5.42 o 
  -3   7   7      111.52      117.07      1.72 o 
  -2   7   7      284.10      278.37      3.14 o 
  -1   7   7       75.62       67.64      1.30 o 
   0   7   7      198.31      202.87      2.35 o 
   1   7   7        0.46        0.19      0.40 o 
   2   7   7       43.68       40.62      1.17 o 
   3   7   7       89.82       82.23      1.71 o 
   4   7   7      128.55      125.32      2.15 o 
   5   7   7       90.29       92.65      1.91 o 
   6   7   7       17.83       17.02      0.99 o 
   7   7   7      130.70      153.25      3.59 o 
 -10   8   7       26.92       30.54      1.44 o 
  -9   8   7       44.40       49.17      1.65 o 
  -8   8   7       94.56       99.68      2.24 o 
  -7   8   7      275.30      246.41      3.55 o 
  -6   8   7        6.91        7.23      0.79 o 
  -5   8   7       14.34       12.71      1.17 o 
  -4   8   7      138.78      136.61      2.13 o 
  -3   8   7       46.92       48.75      1.43 o 
  -2   8   7       22.20       21.97      0.97 o 
  -1   8   7      150.34      165.55      2.39 o 
   0   8   7       22.50       28.78      1.28 o 
   1   8   7      228.94      246.10      3.49 o 
   2   8   7      175.79      193.99      3.38 o 
   3   8   7      101.88      110.24      2.31 o 
   4   8   7        8.13        6.22      0.79 o 
   5   8   7        7.21       10.40      2.02 o 
  -9   9   7      131.14      162.32      4.22 o 
  -8   9   7        5.38        8.32      1.02 o 
  -7   9   7      235.83      249.92      4.94 o 
  -6   9   7       57.57       65.18      2.10 o 
  -5   9   7       95.93       94.44      2.49 o 
  -4   9   7        0.02       -0.14      0.61 o 
  -3   9   7       28.51       26.80      2.05 o 
  -2   9   7        6.38        8.27      0.85 o 
  -1   9   7       19.13       27.34      1.26 o 
   0   9   7       11.74        9.69      1.07 o 
   1   9   7       55.83       53.74      1.72 o 
   2   9   7        6.73        6.35      0.82 o 
   3   9   7      187.90      195.32      3.29 o 
   4   9   7       20.30       23.33      1.76 o 
  -6  10   7      255.29      280.44      4.70 o 
  -5  10   7       79.29       83.16      4.94 o 
  -4  10   7        2.85        1.33      0.94 o 
  -3  10   7       26.29       24.85      1.46 o 
  -2  10   7       16.73       21.29      3.19 o 
  -1  10   7      175.14      167.83      4.22 o 
   0  10   7       15.17       17.52      1.15 o 
   1  10   7       21.51       26.23      1.96 o 
 -15   0   8       11.87       12.99      2.04 o 
 -14   0   8       33.48       34.44      1.66 o 
 -13   0   8      229.26      226.49      3.92 o 
 -12   0   8      568.92      561.36      6.81 o 
 -11   0   8      236.69      231.63      3.72 o 
 -10   0   8     3659.18     3697.38     27.15 o 
  -9   0   8      298.51      286.92      3.42 o 
  -8   0   8      253.85      230.96      4.10 o 
  -7   0   8      765.49      798.18      6.97 o 
  -6   0   8      241.14      249.42      5.52 o 
  -5   0   8      422.34      387.35      3.96 o 
  -4   0   8        3.65       11.80      0.66 o 
  -3   0   8      323.39      304.51      4.23 o 
  -2   0   8     1440.61     1417.30     11.02 o 
  -1   0   8     2175.21     2107.25     19.66 o 
   0   0   8     1679.87     1677.40     11.35 o 
   1   0   8     1399.87     1408.36     11.14 o 
   2   0   8       56.76       52.00      1.31 o 
   3   0   8      304.80      302.64      3.52 o 
   4   0   8       57.45       64.87      1.52 o 
   5   0   8      217.25      193.42      2.80 o 
   6   0   8        3.16        1.37      0.48 o 
   7   0   8       90.00       77.63      1.93 o 
   8   0   8       25.51       19.63      1.31 o 
   9   0   8      308.39      347.47      5.42 o 
 -15   1   8        0.54        0.64      0.50 o 
 -14   1   8        0.03        0.32      0.46 o 
 -13   1   8       13.49       14.50      0.82 o 
 -12   1   8       14.46       14.00      0.81 o 
 -11   1   8      372.80      382.12      3.51 o 
 -10   1   8       41.25       38.62      0.98 o 
  -9   1   8      511.54      511.80      3.61 o 
  -8   1   8     1213.25     1149.14      6.73 o 
  -7   1   8      927.76      954.39      5.70 o 
  -6   1   8      592.96      634.76      4.07 o 
  -5   1   8      116.51       95.34      1.16 o 
  -4   1   8      709.23      694.78      4.30 o 
  -3   1   8     1678.07     1676.89      9.69 o 
  -2   1   8      756.32      751.25      4.55 o 
  -1   1   8     1118.41     1125.80      6.40 o 
   0   1   8     1116.83     1054.86      5.66 o 
   1   1   8       17.71       21.70      0.57 o 
   2   1   8        6.45        5.58      0.39 o 
   3   1   8      280.05      276.28      2.51 o 
   4   1   8      459.59      447.13      3.34 o 
   5   1   8        6.02        1.78      0.33 o 
   6   1   8       80.58       75.63      1.33 o 
   7   1   8      150.21      145.79      2.08 o 
   8   1   8      233.15      227.79      2.88 o 
   9   1   8      237.73      238.47      3.06 o 
 -15   2   8        4.38        3.62      0.92 o 
 -14   2   8       70.98       81.08      1.85 o 
 -13   2   8       26.25       31.64      1.21 o 
 -12   2   8       99.72      112.76      1.67 o 
 -11   2   8       48.65       51.34      1.19 o 
 -10   2   8       73.40       77.41      1.30 o 
  -9   2   8       51.29       56.69      1.18 o 
  -8   2   8      373.14      375.63      2.85 o 
  -7   2   8      326.61      306.74      2.45 o 
  -6   2   8      572.07      573.50      3.56 o 
  -5   2   8      107.19       99.78      1.19 o 
  -4   2   8      110.09      123.36      1.32 o 
  -3   2   8      135.71      135.21      1.39 o 
  -2   2   8      215.17      212.47      1.86 o 
  -1   2   8      481.65      497.33      3.29 o 
   0   2   8        2.51        2.40      0.28 o 
   1   2   8     1384.16     1380.72      9.46 o 
   2   2   8      406.05      393.09      3.45 o 
   3   2   8      110.90       97.67      1.21 o 
   4   2   8       56.91       50.40      1.01 o 
   5   2   8        3.42        1.49      0.40 o 
   6   2   8       80.32       70.25      1.32 o 
   7   2   8        5.16        5.14      0.54 o 
   8   2   8        0.63        0.97      0.47 o 
   9   2   8       16.67       16.79      0.99 o 
 -14   3   8        2.68        1.59      0.66 o 
 -13   3   8       70.26       68.96      1.67 o 
 -12   3   8       10.47       10.68      0.74 o 
 -11   3   8      156.95      164.71      2.21 o 
 -10   3   8      341.58      321.38      3.20 o 
  -9   3   8      417.41      399.37      3.61 o 
  -8   3   8      594.00      590.36      5.13 o 
  -7   3   8      209.62      208.94      2.38 o 
  -6   3   8       22.02       27.63      0.70 o 
  -5   3   8      187.36      198.03      1.81 o 
  -4   3   8       53.38       62.18      0.92 o 
  -3   3   8      194.64      182.72      1.69 o 
  -2   3   8       94.39       79.48      1.03 o 
  -1   3   8      348.26      367.17      2.89 o 
   0   3   8      398.79      390.14      2.63 o 
   1   3   8      219.90      201.42      1.73 o 
   2   3   8       12.34       11.57      0.59 o 
   3   3   8      113.65      110.40      1.29 o 
   4   3   8        0.23        0.31      0.28 o 
   5   3   8      304.52      293.25      2.99 o 
   6   3   8      558.96      564.71      5.34 o 
   7   3   8      313.68      322.82      3.17 o 
   8   3   8      301.77      294.15      3.14 o 
   9   3   8      189.67      201.65      3.11 o 
 -14   4   8       21.93       26.68      1.34 o 
 -13   4   8       59.88       55.01      1.54 o 
 -12   4   8      201.07      187.40      2.76 o 
 -11   4   8       20.49       24.27      1.01 o 
 -10   4   8       92.29       83.10      1.69 o 
  -9   4   8        0.00        0.39      0.36 o 
  -8   4   8      357.82      376.53      3.44 o 
  -7   4   8      969.31      988.66      6.40 o 
  -6   4   8     1810.26     1833.12     10.76 o 
  -5   4   8      462.50      414.89      3.25 o 
  -4   4   8       75.65       83.44      1.21 o 
  -3   4   8       73.85       76.96      1.16 o 
  -2   4   8       35.59       31.08      1.33 o 
  -1   4   8      368.86      372.84      2.76 o 
   0   4   8     1073.72     1077.44      5.61 o 
   1   4   8      126.69      132.44      1.29 o 
   2   4   8        0.01       -0.02      0.22 o 
   3   4   8       12.57       14.17      0.56 o 
   4   4   8      110.96      121.33      1.67 o 
   5   4   8       31.04       37.33      1.12 o 
   6   4   8        0.01        1.38      0.61 o 
   7   4   8      101.86       98.57      1.83 o 
   8   4   8      100.02      116.20      1.91 o 
 -13   5   8       10.60        8.77      1.04 o 
 -12   5   8      178.35      184.16      2.81 o 
 -11   5   8       74.72       80.72      1.80 o 
 -10   5   8      180.17      166.28      2.50 o 
  -9   5   8        2.87        3.32      0.53 o 
  -8   5   8      133.45      126.75      2.00 o 
  -7   5   8        3.06        2.99      0.49 o 
  -6   5   8        8.68        4.89      0.49 o 
  -5   5   8        0.08        0.10      0.34 o 
  -4   5   8       95.57       94.39      1.34 o 
  -3   5   8        0.12        0.48      0.30 o 
  -2   5   8       28.20       27.59      0.85 o 
  -1   5   8        2.24        4.53      0.40 o 
   0   5   8      330.75      316.62      2.73 o 
   1   5   8        0.78        1.35      0.34 o 
   2   5   8      140.42      136.75      1.69 o 
   3   5   8      131.27      125.11      1.82 o 
   4   5   8      150.08      142.60      2.24 o 
   5   5   8       80.36       83.98      1.61 o 
   6   5   8       67.40       64.94      1.64 o 
   7   5   8       78.87       82.88      1.71 o 
   8   5   8        3.16        4.12      0.57 o 
 -13   6   8       65.75       76.73      4.11 o 
 -12   6   8        4.48        6.07      0.69 o 
 -11   6   8        3.85        4.84      0.67 o 
 -10   6   8      731.25      742.82      6.62 o 
  -9   6   8        0.93        0.76      0.65 o 
  -8   6   8        2.79        1.52      0.65 o 
  -7   6   8        1.35        2.98      0.79 o 
  -6   6   8       92.42       87.72      1.65 o 
  -5   6   8       43.26       47.04      1.34 o 
  -4   6   8       33.89       27.40      0.87 o 
  -3   6   8        6.71       10.35      0.80 o 
  -2   6   8      123.73      130.00      1.78 o 
  -1   6   8       49.55       49.05      1.09 o 
   0   6   8       12.41       12.29      0.71 o 
   1   6   8      279.10      276.35      2.80 o 
   2   6   8      206.69      199.24      2.40 o 
   3   6   8      200.59      201.73      2.49 o 
   4   6   8       61.90       58.45      1.34 o 
   5   6   8       88.17       81.22      1.63 o 
   6   6   8       58.61       59.65      1.60 o 
   7   6   8       16.97       17.97      1.43 o 
 -11   7   8        6.53        6.63      0.77 o 
 -10   7   8       23.94       23.22      1.14 o 
  -9   7   8      140.04      146.03      2.41 o 
  -8   7   8       42.29       47.05      1.36 o 
  -7   7   8      329.16      324.12      4.11 o 
  -6   7   8        2.12        2.40      0.62 o 
  -5   7   8      141.63      127.92      2.36 o 
  -4   7   8       22.90       30.06      1.21 o 
  -3   7   8       26.19       24.95      1.10 o 
  -2   7   8       91.82       92.29      1.95 o 
  -1   7   8        0.83        1.44      0.46 o 
   0   7   8       47.11       47.96      1.28 o 
   1   7   8       10.75       10.39      0.77 o 
   2   7   8        3.28        2.94      0.58 o 
   3   7   8       14.67       14.16      1.06 o 
   4   7   8        8.07        8.89      0.83 o 
   5   7   8       70.09       69.28      1.93 o 
   6   7   8       83.63      103.34      2.39 o 
 -10   8   8        0.87        2.78      0.72 o 
  -9   8   8       88.78       81.99      2.11 o 
  -8   8   8        9.00        7.29      0.95 o 
  -7   8   8      268.33      237.81      3.52 o 
  -6   8   8        0.86        0.62      0.59 o 
  -5   8   8      516.90      484.34      5.37 o 
  -4   8   8       13.75       18.51      2.23 o 
  -3   8   8       33.41       36.82      1.36 o 
  -2   8   8       91.23       85.15      2.43 o 
  -1   8   8        0.16       -0.13      0.54 o 
   0   8   8        0.70        1.44      0.71 o 
   1   8   8       37.85       38.88      2.04 o 
   2   8   8       85.44       88.15      2.14 o 
   3   8   8       42.16       47.66      1.62 o 
   4   8   8        4.31        6.07      0.81 o 
  -8   9   8       43.09       46.96      2.80 o 
  -7   9   8        0.13       -0.15      0.63 o 
  -6   9   8       33.04       39.94      1.74 o 
  -5   9   8       28.29       18.25      1.65 o 
  -4   9   8       31.03       35.09      2.78 o 
  -3   9   8       34.25       38.23      1.74 o 
  -2   9   8        3.79        3.37      0.77 o 
  -1   9   8      104.66       99.16      3.20 o 
   0   9   8       26.77       25.04      1.50 o 
   1   9   8        3.54        3.18      0.83 o 
   2   9   8       39.08       38.26      1.82 o 
 -15   1   9      148.35      153.55      2.70 o 
 -14   1   9      152.15      152.96      2.34 o 
 -13   1   9       18.81       17.04      0.89 o 
 -12   1   9      193.19      199.86      2.53 o 
 -11   1   9       16.42       16.52      0.75 o 
 -10   1   9      358.98      364.66      2.97 o 
  -9   1   9       25.61       25.14      0.74 o 
  -8   1   9        5.26        4.61      0.39 o 
  -7   1   9       93.23      103.33      1.32 o 
  -6   1   9      284.60      286.64      2.37 o 
  -5   1   9       20.97       22.97      0.65 o 
  -4   1   9       42.32       41.57      0.77 o 
  -3   1   9        1.26        2.94      0.69 o 
  -2   1   9      104.80      107.56      1.28 o 
  -1   1   9      716.55      730.30      4.94 o 
   0   1   9      485.87      500.43      3.73 o 
   1   1   9      418.78      394.49      3.51 o 
   2   1   9       32.40       38.49      1.19 o 
   3   1   9      160.21      151.69      1.81 o 
   4   1   9       12.11       16.96      0.66 o 
   5   1   9      262.09      247.26      2.40 o 
   6   1   9       76.00       75.01      1.41 o 
   7   1   9       29.73       30.59      1.10 o 
   8   1   9       16.82       15.13      0.98 o 
 -14   2   9      100.60      107.45      2.17 o 
 -13   2   9      332.09      341.38      3.99 o 
 -12   2   9     1198.14     1199.28      9.40 o 
 -11   2   9       92.74       95.98      1.55 o 
 -10   2   9        4.51        3.20      0.43 o 
  -9   2   9        5.88        6.18      0.56 o 
  -8   2   9       32.03       28.83      0.87 o 
  -7   2   9      390.04      373.58      2.71 o 
  -6   2   9      176.14      173.34      2.09 o 
  -5   2   9      217.71      210.33      1.95 o 
  -4   2   9      136.36      140.80      1.52 o 
  -3   2   9      335.75      344.18      2.64 o 
  -2   2   9       28.23       26.02      0.83 o 
  -1   2   9     1667.84     1572.33     11.88 o 
   0   2   9      361.37      365.52      2.99 o 
   1   2   9      469.16      483.63      3.69 o 
   2   2   9      203.06      201.78      2.31 o 
   3   2   9       27.98       31.35      0.79 o 
   4   2   9       10.72       13.19      0.62 o 
   5   2   9       60.64       64.89      1.30 o 
   6   2   9      226.56      227.28      2.56 o 
   7   2   9      429.19      426.72      3.88 o 
   8   2   9      156.66      164.40      2.48 o 
 -14   3   9        8.99        8.31      0.90 o 
 -13   3   9      110.68      110.52      2.13 o 
 -12   3   9        0.81        0.76      0.46 o 
 -11   3   9       31.56       36.88      1.10 o 
 -10   3   9        0.02       -0.04      0.37 o 
  -9   3   9       18.03       14.07      0.75 o 
  -8   3   9        0.15        0.61      0.32 o 
  -7   3   9       31.63       34.40      0.90 o 
  -6   3   9       34.79       36.03      0.80 o 
  -5   3   9      323.62      338.18      2.67 o 
  -4   3   9      146.49      142.49      1.90 o 
  -3   3   9      974.35      908.23      5.52 o 
  -2   3   9      563.10      524.83      3.90 o 
  -1   3   9      102.63      112.93      1.60 o 
   0   3   9     1072.26     1091.84      6.96 o 
   1   3   9       58.60       51.49      0.94 o 
   2   3   9       16.63       17.36      0.74 o 
   3   3   9      127.81      126.25      1.68 o 
   4   3   9        6.40        8.84      0.61 o 
   5   3   9       71.97       75.91      1.42 o 
   6   3   9       44.61       44.67      1.16 o 
   7   3   9        1.13        0.10      0.50 o 
   8   3   9       15.14       15.77      1.08 o 
 -14   4   9       16.11       16.82      1.23 o 
 -13   4   9        3.87        2.31      0.67 o 
 -12   4   9        3.57        1.97      0.57 o 
 -11   4   9       31.03       38.37      1.37 o 
 -10   4   9        0.02       -0.40      0.40 o 
  -9   4   9       78.92       72.39      1.43 o 
  -8   4   9      122.12      114.62      1.73 o 
  -7   4   9      239.11      239.92      2.38 o 
  -6   4   9       13.43        8.94      0.56 o 
  -5   4   9      745.06      685.35      4.82 o 
  -4   4   9      238.85      227.86      2.24 o 
  -3   4   9        1.06        0.98      0.37 o 
  -2   4   9       21.09       19.87      0.89 o 
  -1   4   9       51.27       53.85      1.15 o 
   0   4   9      114.66      122.30      1.58 o 
   1   4   9       72.34       75.46      1.23 o 
   2   4   9      106.49      112.44      1.67 o 
   3   4   9      454.28      442.54      3.97 o 
   4   4   9      193.59      200.61      2.99 o 
   5   4   9      231.75      244.56      2.90 o 
   6   4   9      116.01      116.48      1.99 o 
   7   4   9       16.66       15.83      0.94 o 
 -13   5   9       19.10       23.99      1.19 o 
 -12   5   9      292.50      291.71      3.70 o 
 -11   5   9      238.31      248.27      3.29 o 
 -10   5   9      348.04      324.05      3.79 o 
  -9   5   9      363.06      337.38      3.77 o 
  -8   5   9       47.05       48.94      1.32 o 
  -7   5   9       64.02       69.93      1.53 o 
  -6   5   9      227.84      220.69      2.50 o 
  -5   5   9        0.34        0.36      0.32 o 
  -4   5   9      321.81      311.39      2.78 o 
  -3   5   9      291.75      264.72      2.72 o 
  -2   5   9      195.46      183.74      2.19 o 
  -1   5   9      185.35      197.76      2.31 o 
   0   5   9        0.02        0.23      0.35 o 
   1   5   9        4.10        3.34      0.51 o 
   2   5   9       32.81       33.89      1.33 o 
   3   5   9      221.44      223.10      3.82 o 
   4   5   9      126.43      131.66      2.24 o 
   5   5   9        1.33        0.86      0.99 o 
   6   5   9      177.00      188.90      2.87 o 
 -12   6   9       29.31       30.31      1.30 o 
 -11   6   9       52.42       46.15      1.49 o 
 -10   6   9        0.68        1.77      0.62 o 
  -9   6   9       66.50       63.06      1.62 o 
  -8   6   9        4.89        7.67      0.99 o 
  -7   6   9      125.31      113.72      1.98 o 
  -6   6   9       35.74       39.69      1.21 o 
  -5   6   9       57.78       62.75      1.30 o 
  -4   6   9       13.16       16.57      0.86 o 
  -3   6   9       39.23       40.02      1.34 o 
  -2   6   9       46.08       40.48      1.25 o 
  -1   6   9      140.78      144.79      2.20 o 
   0   6   9      253.45      250.20      3.05 o 
   1   6   9      355.68      372.65      4.44 o 
   2   6   9      707.60      730.66      6.97 o 
   3   6   9       35.47       41.30      1.32 o 
   4   6   9      441.73      471.25      5.46 o 
   5   6   9        2.54        1.97      0.57 o 
   6   6   9      125.41      137.83      5.76 o 
 -11   7   9      119.75      127.18      2.41 o 
 -10   7   9       64.05       62.24      1.65 o 
  -9   7   9      165.77      193.28      3.20 o 
  -8   7   9      488.83      499.57      5.02 o 
  -7   7   9       82.50      104.05      2.29 o 
  -6   7   9      328.93      329.43      4.24 o 
  -5   7   9        1.44       -0.10      0.75 o 
  -4   7   9       66.42       61.89      1.72 o 
  -3   7   9       76.16       72.05      1.80 o 
  -2   7   9        9.34       11.83      0.93 o 
  -1   7   9        9.62       11.40      0.82 o 
   0   7   9       94.25       90.45      3.09 o 
   1   7   9      111.04      102.98      2.57 o 
   2   7   9      136.78      127.10      2.92 o 
   3   7   9       15.76       11.87      0.88 o 
   4   7   9       36.46       31.06      1.58 o 
  -9   8   9       36.73       37.11      2.38 o 
  -8   8   9       11.53       12.60      1.04 o 
  -7   8   9        0.27        0.06      0.62 o 
  -6   8   9      167.65      165.64      3.44 o 
  -5   8   9        7.73        4.18      0.83 o 
  -4   8   9        6.74       11.15      1.10 o 
  -3   8   9      133.34      139.35      2.62 o 
  -2   8   9      293.65      310.24      4.14 o 
  -1   8   9      293.25      306.73      5.96 o 
   0   8   9        7.13        5.87      1.23 o 
   1   8   9       28.61       28.15      1.96 o 
   2   8   9        1.65        1.50      0.94 o 
   3   8   9       13.56       14.40      2.47 o 
  -6   9   9        7.92        8.62      2.26 o 
  -5   9   9        1.16        0.99      1.44 o 
  -4   9   9        1.93        1.44      0.87 o 
  -3   9   9       10.56       18.47      1.67 o 
  -2   9   9      212.39      224.86      5.09 o 
  -1   9   9       86.98       87.92      3.60 o 
   0   9   9       88.84      105.87      3.70 o 
 -14   0  10       25.61       29.44      1.70 o 
 -13   0  10       87.49       90.93      2.57 o 
 -12   0  10       63.01       57.70      1.98 o 
 -11   0  10        9.58        9.79      0.87 o 
 -10   0  10      237.18      230.20      3.24 o 
  -9   0  10       36.04       37.45      1.31 o 
  -8   0  10       60.14       59.37      1.85 o 
  -7   0  10      444.68      473.76      4.93 o 
  -6   0  10     1184.66     1272.89     10.51 o 
  -5   0  10     2115.77     2077.54     15.99 o 
  -4   0  10     2289.79     2146.76     16.45 o 
  -3   0  10      912.48      851.84      7.53 o 
  -2   0  10      452.40      474.52      4.79 o 
  -1   0  10      638.41      623.96      7.01 o 
   0   0  10        8.54        9.05      0.87 o 
   1   0  10      256.55      259.94      3.92 o 
   2   0  10      567.58      527.84      6.37 o 
   3   0  10      160.67      140.63      2.85 o 
   4   0  10        1.84        0.53      0.63 o 
   5   0  10       31.84       31.23      2.22 o 
   6   0  10        3.42        2.34      0.94 o 
   7   0  10       10.43        9.51      2.34 o 
 -14   1  10        2.64        2.70      0.61 o 
 -13   1  10      280.43      276.99      3.23 o 
 -12   1  10      254.76      249.74      3.24 o 
 -11   1  10       45.63       46.49      1.15 o 
 -10   1  10       62.92       65.06      1.24 o 
  -9   1  10        0.51        0.86      0.32 o 
  -8   1  10      272.71      271.88      2.43 o 
  -7   1  10      285.58      280.04      2.46 o 
  -6   1  10      437.67      423.51      3.21 o 
  -5   1  10       46.35       40.79      0.83 o 
  -4   1  10        0.01        1.23      0.29 o 
  -3   1  10       38.08       39.71      0.85 o 
  -2   1  10        0.02       -0.30      0.31 o 
  -1   1  10        5.46        3.93      0.39 o 
   0   1  10       38.94       40.08      1.02 o 
   1   1  10      130.17      135.47      1.89 o 
   2   1  10      279.65      285.42      2.78 o 
   3   1  10      662.32      635.42      5.26 o 
   4   1  10      436.66      443.14      4.13 o 
   5   1  10      309.57      319.63      4.92 o 
   6   1  10      385.79      369.55      4.23 o 
   7   1  10      133.41      129.97      2.72 o 
 -14   2  10        6.11        5.26      0.74 o 
 -13   2  10       65.12       66.18      1.73 o 
 -12   2  10       28.33       29.53      1.10 o 
 -11   2  10        0.64       -0.09      0.43 o 
 -10   2  10      379.18      391.68      3.86 o 
  -9   2  10      122.73      131.12      1.61 o 
  -8   2  10      250.01      254.24      2.34 o 
  -7   2  10      101.44       97.11      1.35 o 
  -6   2  10       18.53       20.59      0.67 o 
  -5   2  10       31.37       27.72      0.76 o 
  -4   2  10      100.44       89.41      1.24 o 
  -3   2  10      319.78      319.22      2.60 o 
  -2   2  10       12.96       10.35      0.60 o 
  -1   2  10      868.71      880.81      5.96 o 
   0   2  10       50.93       43.90      1.09 o 
   1   2  10       48.64       44.38      1.10 o 
   2   2  10       13.11       16.98      0.77 o 
   3   2  10        0.50        0.99      0.42 o 
   4   2  10        7.89        6.42      0.61 o 
   5   2  10        0.45        0.39      0.49 o 
   6   2  10       32.06       42.26      1.53 o 
   7   2  10        1.23        2.16      0.61 o 
 -14   3  10        6.25        3.29      1.02 o 
 -13   3  10       16.85       17.38      1.08 o 
 -12   3  10        1.85        2.52      0.56 o 
 -11   3  10        0.23        0.79      0.47 o 
 -10   3  10       15.52       14.94      0.81 o 
  -9   3  10      118.79      124.36      1.87 o 
  -8   3  10        8.22        9.34      0.62 o 
  -7   3  10      433.20      454.07      3.69 o 
  -6   3  10      308.40      286.27      2.87 o 
  -5   3  10       96.95      109.49      1.42 o 
  -4   3  10      430.41      453.69      3.66 o 
  -3   3  10     1902.46     1928.37     11.44 o 
  -2   3  10       24.58       23.13      0.89 o 
  -1   3  10      568.60      547.47      4.43 o 
   0   3  10      149.54      145.23      1.78 o 
   1   3  10        5.76        5.90      0.54 o 
   2   3  10       37.41       39.96      1.09 o 
   3   3  10       18.37       13.14      0.76 o 
   4   3  10       65.53       62.99      1.58 o 
   5   3  10      334.63      341.38      3.99 o 
   6   3  10       81.22       84.45      2.34 o 
 -13   4  10       54.20       61.54      1.69 o 
 -12   4  10      446.68      479.47      5.04 o 
 -11   4  10       73.10       85.15      1.89 o 
 -10   4  10      207.70      222.13      3.02 o 
  -9   4  10       64.01       71.02      1.47 o 
  -8   4  10       77.00       78.67      1.48 o 
  -7   4  10       61.26       62.73      1.20 o 
  -6   4  10      344.92      325.14      3.04 o 
  -5   4  10      246.22      250.03      2.67 o 
  -4   4  10      147.78      136.60      1.92 o 
  -3   4  10        0.13        0.41      0.37 o 
  -2   4  10      265.51      268.90      2.84 o 
  -1   4  10      241.84      249.16      2.70 o 
   0   4  10      183.26      181.56      2.09 o 
   1   4  10      318.31      313.72      3.18 o 
   2   4  10       58.56       56.96      1.21 o 
   3   4  10       25.65       22.36      1.05 o 
   4   4  10        1.23        0.32      0.59 o 
   5   4  10        0.61        0.90      0.60 o 
   6   4  10        2.79        3.07      0.74 o 
 -12   5  10       32.37       33.15      1.34 o 
 -11   5  10      167.68      180.51      2.81 o 
 -10   5  10      192.62      190.16      2.85 o 
  -9   5  10       78.49       80.22      1.76 o 
  -8   5  10      117.94      108.89      2.10 o 
  -7   5  10       16.33       10.92      0.77 o 
  -6   5  10        7.13        3.50      0.43 o 
  -5   5  10       75.14       73.44      1.30 o 
  -4   5  10      149.41      148.99      2.03 o 
  -3   5  10      310.79      300.38      3.09 o 
  -2   5  10       33.25       34.32      1.02 o 
  -1   5  10        2.13        3.18      0.47 o 
   0   5  10       27.85       32.76      1.13 o 
   1   5  10      144.78      151.73      2.35 o 
   2   5  10       29.04       25.60      1.46 o 
   3   5  10        0.09       -0.13      0.63 o 
   4   5  10       16.75       17.49      1.30 o 
   5   5  10        4.90        1.30      0.75 o 
 -11   6  10       11.26       16.05      1.08 o 
 -10   6  10       16.48       10.41      1.08 o 
  -9   6  10       54.33       53.79      1.54 o 
  -8   6  10       27.92       28.04      1.12 o 
  -7   6  10      268.23      225.64      3.00 o 
  -6   6  10       31.70       34.27      1.16 o 
  -5   6  10       65.94       79.72      1.69 o 
  -4   6  10        3.74        6.86      0.77 o 
  -3   6  10      144.02      136.28      2.52 o 
  -2   6  10       47.24       48.50      1.36 o 
  -1   6  10       33.17       31.89      1.16 o 
   0   6  10       48.43       45.87      1.36 o 
   1   6  10        9.39       11.95      0.97 o 
   2   6  10        0.19       -0.22      0.54 o 
   3   6  10        1.34       -0.21      0.59 o 
   4   6  10       65.94       77.22      2.41 o 
 -10   7  10       18.02       22.81      1.14 o 
  -9   7  10       10.91       12.74      0.95 o 
  -8   7  10       61.16       62.45      1.82 o 
  -7   7  10       78.90       82.18      2.05 o 
  -6   7  10       57.92       61.41      2.14 o 
  -5   7  10        3.18        3.32      0.79 o 
  -4   7  10       60.22       60.03      1.74 o 
  -3   7  10       28.52       29.16      1.48 o 
  -2   7  10       82.76       89.93      2.13 o 
  -1   7  10      224.75      222.25      3.47 o 
   0   7  10        0.39        1.23      0.71 o 
   1   7  10        0.11        0.00      0.71 o 
   2   7  10        7.26        7.55      1.29 o 
   3   7  10       37.95       44.44      2.18 o 
  -8   8  10        4.52        3.81      0.87 o 
  -7   8  10        0.72        0.96      0.71 o 
  -6   8  10        8.57        4.79      0.96 o 
  -5   8  10       45.52       47.29      1.86 o 
  -4   8  10        0.02        1.64      0.75 o 
  -3   8  10        0.64        0.72      0.62 o 
  -2   8  10        4.37        3.67      0.74 o 
  -1   8  10        0.72        0.25      0.94 o 
   0   8  10       89.27       90.33      2.57 o 
 -14   1  11        0.54        1.03      1.44 o 
 -13   1  11      342.28      348.07      3.78 o 
 -12   1  11       64.24       67.64      1.55 o 
 -11   1  11       39.63       42.68      1.30 o 
 -10   1  11      474.99      484.64      4.29 o 
  -9   1  11      307.79      295.00      2.70 o 
  -8   1  11       75.49       62.25      1.13 o 
  -7   1  11       36.03       27.51      0.79 o 
  -6   1  11        5.20        7.16      0.46 o 
  -5   1  11       27.40       27.88      0.78 o 
  -4   1  11        4.67        6.79      0.47 o 
  -3   1  11      503.87      466.45      4.79 o 
  -2   1  11      191.29      185.59      2.23 o 
  -1   1  11       20.23       27.39      0.95 o 
   0   1  11        2.44        4.85      0.54 o 
   1   1  11       95.29      100.93      1.73 o 
   2   1  11       65.43       65.94      1.44 o 
   3   1  11        4.61        3.96      0.56 o 
   4   1  11       65.97       77.08      1.63 o 
   5   1  11       87.15       96.91      2.04 o 
   6   1  11       21.89       24.89      1.21 o 
 -13   2  11       84.60       88.85      2.00 o 
 -12   2  11      233.45      247.58      3.79 o 
 -11   2  11      526.39      512.39      7.14 o 
 -10   2  11       26.21       21.76      0.95 o 
  -9   2  11       66.57       77.19      1.31 o 
  -8   2  11      168.08      169.42      1.96 o 
  -7   2  11       17.82       16.53      0.78 o 
  -6   2  11      196.80      176.49      1.90 o 
  -5   2  11        8.16        8.27      0.59 o 
  -4   2  11       20.37       21.20      0.71 o 
  -3   2  11       33.51       38.23      0.96 o 
  -2   2  11      226.08      206.58      3.35 o 
  -1   2  11       57.99       49.49      1.20 o 
   0   2  11        0.07        0.65      0.43 o 
   1   2  11       70.74       73.59      1.50 o 
   2   2  11      644.51      658.09      6.09 o 
   3   2  11      380.82      417.02      4.07 o 
   4   2  11      197.68      206.74      3.00 o 
   5   2  11       49.32       47.10      1.49 o 
 -13   3  11        6.45        4.06      0.69 o 
 -12   3  11        9.88        7.08      0.71 o 
 -11   3  11      304.08      296.26      3.34 o 
 -10   3  11      268.05      264.68      3.08 o 
  -9   3  11       53.97       56.06      1.34 o 
  -8   3  11      569.97      539.60      4.44 o 
  -7   3  11        0.07        1.10      0.41 o 
  -6   3  11      170.71      159.11      1.96 o 
  -5   3  11       43.64       34.87      0.93 o 
  -4   3  11       60.84       57.10      1.27 o 
  -3   3  11      181.39      181.14      2.11 o 
  -2   3  11        4.02        3.55      0.48 o 
  -1   3  11        4.99        4.30      0.53 o 
   0   3  11       25.83       28.74      1.01 o 
   1   3  11        9.64       11.64      0.75 o 
   2   3  11       25.92       24.09      0.98 o 
   3   3  11        0.06        0.92      0.49 o 
   4   3  11      152.45      164.48      2.66 o 
   5   3  11       19.23       24.68      1.21 o 
 -12   4  11       40.06       39.12      1.43 o 
 -11   4  11       14.13       14.50      1.20 o 
 -10   4  11       30.06       23.22      1.10 o 
  -9   4  11        2.11        2.68      0.50 o 
  -8   4  11       70.04       70.30      1.47 o 
  -7   4  11       15.55       15.38      0.77 o 
  -6   4  11        5.37        2.12      0.43 o 
  -5   4  11       84.85       69.88      1.41 o 
  -4   4  11        1.94        2.97      0.48 o 
  -3   4  11       20.07       29.04      0.98 o 
  -2   4  11       70.46       80.98      1.52 o 
  -1   4  11      189.29      196.71      2.43 o 
   0   4  11      150.98      144.24      1.93 o 
   1   4  11      205.99      196.79      2.79 o 
   2   4  11      268.22      263.19      3.34 o 
   3   4  11        6.20        9.96      1.07 o 
   4   4  11      116.99      127.07      2.65 o 
 -11   5  11       45.19       44.07      1.49 o 
 -10   5  11       19.99       19.80      1.08 o 
  -9   5  11      152.64      135.72      2.35 o 
  -8   5  11       21.87       22.34      1.06 o 
  -7   5  11       14.91       21.28      1.03 o 
  -6   5  11       35.63       32.60      1.12 o 
  -5   5  11      161.60      143.93      2.10 o 
  -4   5  11       74.01       59.19      1.37 o 
  -3   5  11      178.26      158.36      2.35 o 
  -2   5  11       38.87       37.15      1.12 o 
  -1   5  11       92.96       96.77      1.60 o 
   0   5  11       78.92       92.08      1.87 o 
   1   5  11       45.80       48.44      1.62 o 
   2   5  11       95.17       95.86      2.65 o 
   3   5  11        3.45        2.70      0.79 o 
 -10   6  11       81.89       83.02      1.95 o 
  -9   6  11       25.78       23.08      1.48 o 
  -8   6  11        8.05        5.56      0.68 o 
  -7   6  11      140.35      145.56      2.44 o 
  -6   6  11      124.03      122.10      2.47 o 
  -5   6  11      205.65      212.83      3.63 o 
  -4   6  11      354.41      356.28      6.59 o 
  -3   6  11       55.74       72.61      1.95 o 
  -2   6  11       78.54       86.71      2.11 o 
  -1   6  11       28.80       38.39      1.30 o 
   0   6  11        2.16        0.37      0.53 o 
   1   6  11       12.43       13.58      1.05 o 
   2   6  11        1.04       -0.24      0.63 o 
  -8   7  11        2.25        1.54      0.66 o 
  -7   7  11        1.08        2.30      0.79 o 
  -6   7  11        4.18        7.11      0.95 o 
  -5   7  11       20.52       22.58      1.50 o 
  -4   7  11      179.21      190.89      3.36 o 
  -3   7  11      119.23      114.10      2.49 o 
  -2   7  11      435.48      423.23      6.72 o 
  -1   7  11      130.18      118.79      3.23 o 
   0   7  11        6.06        8.07      1.07 o 
 -13   0  12      274.84      262.52      4.63 o 
 -12   0  12      170.08      174.06      3.56 o 
 -11   0  12      173.35      172.02      2.97 o 
 -10   0  12      207.08      220.52      3.37 o 
  -9   0  12       41.84       48.58      1.54 o 
  -8   0  12        1.02        2.23      0.56 o 
  -7   0  12       81.83       78.80      1.82 o 
  -6   0  12        0.61        0.00      0.41 o 
  -5   0  12       61.01       45.00      1.41 o 
  -4   0  12      580.11      600.08      6.08 o 
  -3   0  12       77.13       74.83      2.18 o 
  -2   0  12       82.90       72.02      2.18 o 
  -1   0  12      344.47      355.74      5.10 o 
   0   0  12      170.47      175.00      3.40 o 
   1   0  12       78.85       82.46      2.33 o 
   2   0  12      137.23      130.22      5.14 o 
   3   0  12       68.75       68.79      2.99 o 
   4   0  12       14.97       19.08      1.38 o 
 -13   1  12       33.93       38.26      1.50 o 
 -12   1  12       13.99       11.83      0.80 o 
 -11   1  12       45.34       41.91      1.16 o 
 -10   1  12       42.51       39.40      1.03 o 
  -9   1  12       15.06       17.00      0.76 o 
  -8   1  12       28.88       28.38      0.85 o 
  -7   1  12        0.47       -0.17      0.29 o 
  -6   1  12       66.63       60.29      1.22 o 
  -5   1  12      120.47      122.39      1.83 o 
  -4   1  12      137.22      119.52      1.72 o 
  -3   1  12     1018.49     1049.78      7.19 o 
  -2   1  12      511.20      527.15      4.67 o 
  -1   1  12      199.30      195.09      2.53 o 
   0   1  12      167.90      160.71      2.89 o 
   1   1  12      251.20      236.87      2.88 o 
   2   1  12       88.89       92.24      1.76 o 
   3   1  12      166.55      173.91      2.50 o 
   4   1  12       38.58       38.42      1.27 o 
 -12   2  12      190.22      207.17      2.80 o 
 -11   2  12       61.17       69.83      1.59 o 
 -10   2  12        0.03        0.01      0.47 o 
  -9   2  12       36.57       34.89      1.04 o 
  -8   2  12        0.09       -0.12      0.37 o 
  -7   2  12       42.02       41.41      0.99 o 
  -6   2  12       10.64       11.27      0.63 o 
  -5   2  12       68.49       73.46      1.35 o 
  -4   2  12       89.51       94.22      1.54 o 
  -3   2  12      321.85      327.36      3.20 o 
  -2   2  12       55.26       50.81      1.30 o 
  -1   2  12       34.33       29.72      1.03 o 
   0   2  12       48.95       50.82      1.30 o 
   1   2  12       39.21       36.40      1.07 o 
   2   2  12        3.22        1.73      0.49 o 
   3   2  12        0.08        0.58      0.50 o 
   4   2  12        0.13        0.06      0.49 o 
 -12   3  12       28.63       25.73      1.11 o 
 -11   3  12        8.38       11.24      0.82 o 
 -10   3  12        0.77       -0.02      0.46 o 
  -9   3  12       71.04       65.19      1.49 o 
  -8   3  12       21.61       33.26      1.03 o 
  -7   3  12      187.19      210.19      2.42 o 
  -6   3  12      222.00      243.73      2.61 o 
  -5   3  12      185.46      190.10      2.79 o 
  -4   3  12      142.75      132.41      2.03 o 
  -3   3  12       80.89       84.87      1.61 o 
  -2   3  12       34.45       39.51      1.14 o 
  -1   3  12       54.41       53.35      1.31 o 
   0   3  12       16.95       14.69      0.84 o 
   1   3  12      102.41      116.16      2.05 o 
   2   3  12       82.70       88.84      1.74 o 
   3   3  12      157.48      171.01      2.76 o 
 -11   4  12       45.74       46.15      1.51 o 
 -10   4  12       16.93       15.93      1.04 o 
  -9   4  12       43.80       45.39      1.27 o 
  -8   4  12       77.17       63.24      1.44 o 
  -7   4  12       29.49       36.02      1.06 o 
  -6   4  12      125.88      135.97      2.10 o 
  -5   4  12      248.21      275.30      3.12 o 
  -4   4  12      294.44      315.00      3.40 o 
  -3   4  12      577.25      594.11      5.27 o 
  -2   4  12        1.11       -0.12      0.49 o 
  -1   4  12       14.62       15.39      0.89 o 
   0   4  12      127.03      137.82      2.37 o 
   1   4  12       54.80       58.29      1.61 o 
   2   4  12        6.94        3.62      0.90 o 
   3   4  12      116.50      125.78      3.85 o 
 -10   5  12      162.63      158.67      2.96 o 
  -9   5  12       15.15       21.43      1.12 o 
  -8   5  12      142.03      150.18      2.52 o 
  -7   5  12       92.77       93.11      2.82 o 
  -6   5  12        0.09        0.37      0.47 o 
  -5   5  12       33.58       37.18      1.15 o 
  -4   5  12      114.39      104.13      1.94 o 
  -3   5  12       59.37       49.62      1.31 o 
  -2   5  12       23.07       18.76      0.92 o 
  -1   5  12       14.52       12.29      0.88 o 
   0   5  12       11.12       10.19      0.97 o 
   1   5  12       37.24       41.85      1.82 o 
  -8   6  12       17.08       18.47      1.21 o 
  -7   6  12       97.65      108.36      3.65 o 
  -6   6  12        8.35        6.34      1.09 o 
  -5   6  12        0.33        0.10      0.62 o 
  -4   6  12        4.80        4.64      0.74 o 
  -3   6  12        0.91        1.42      0.69 o 
  -2   6  12      150.61      151.92      2.88 o 
  -1   6  12        2.49       -0.07      0.51 o 
   0   6  12        3.44        7.72      1.02 o 
  -5   7  12        5.84        3.29      1.44 o 
  -4   7  12       29.18       28.92      1.66 o 
 -12   1  13       12.11       12.55      2.06 o 
 -11   1  13        2.77        0.87      0.47 o 
 -10   1  13        0.36        1.67      0.44 o 
  -9   1  13      262.78      273.45      2.58 o 
  -8   1  13       27.64       28.01      0.93 o 
  -7   1  13      180.68      169.13      2.05 o 
  -6   1  13       10.65       13.89      0.72 o 
  -5   1  13      141.10      142.18      2.00 o 
  -4   1  13        1.66        2.67      0.51 o 
  -3   1  13      105.04       91.73      1.79 o 
  -2   1  13       49.92       40.96      1.24 o 
  -1   1  13       51.34       48.37      1.31 o 
   0   1  13        1.60        2.62      0.53 o 
   1   1  13        0.73       -0.03      0.38 o 
   2   1  13        8.66       13.03      0.88 o 
 -11   2  13      166.29      178.51      2.60 o 
 -10   2  13       63.43       63.97      1.52 o 
  -9   2  13       74.71       65.50      1.43 o 
  -8   2  13       44.81       50.42      1.25 o 
  -7   2  13      354.97      358.07      3.41 o 
  -6   2  13      416.66      406.62      4.02 o 
  -5   2  13        8.18        7.38      0.62 o 
  -4   2  13      370.15      342.73      3.33 o 
  -3   2  13       25.45       22.26      1.02 o 
  -2   2  13       20.83       21.82      1.01 o 
  -1   2  13        0.43        1.44      0.49 o 
   0   2  13        0.99        2.58      0.54 o 
   1   2  13       19.37       20.39      1.02 o 
   2   2  13       68.54       74.36      1.80 o 
 -11   3  13        1.59        1.06      1.65 o 
 -10   3  13       15.78       18.66      0.98 o 
  -9   3  13       42.72       39.60      1.26 o 
  -8   3  13        8.72       10.41      0.73 o 
  -7   3  13        3.42        2.46      0.53 o 
  -6   3  13       45.20       40.90      1.23 o 
  -5   3  13       46.82       39.21      1.22 o 
  -4   3  13       45.08       39.41      1.22 o 
  -3   3  13       53.36       49.45      1.51 o 
  -2   3  13      221.27      215.10      3.07 o 
  -1   3  13       24.14       22.66      1.44 o 
   0   3  13        0.08        0.01      0.48 o 
   1   3  13       34.92       32.79      1.32 o 
 -10   4  13       65.14       58.47      2.98 o 
  -9   4  13       48.26       53.99      1.45 o 
  -8   4  13       11.61        8.22      0.79 o 
  -7   4  13       48.12       36.87      1.22 o 
  -6   4  13        3.80        2.24      0.54 o 
  -5   4  13        0.57       -0.43      0.43 o 
  -4   4  13       60.05       65.78      1.52 o 
  -3   4  13      110.40      127.67      2.11 o 
  -2   4  13        3.34        3.04      0.64 o 
  -1   4  13        2.88        1.65      0.57 o 
   0   4  13      124.43      117.58      2.26 o 
  -8   5  13      211.33      203.01      3.47 o 
  -7   5  13      161.38      160.70      3.06 o 
  -6   5  13      107.95      101.98      1.93 o 
  -5   5  13        0.19        0.56      0.52 o 
  -4   5  13       32.73       31.58      1.17 o 
  -3   5  13        1.11        0.66      0.50 o 
  -2   5  13        2.95        5.86      0.71 o 
  -1   5  13        5.18        4.82      0.95 o 
 -10   0  14        1.41       -0.06      0.57 o 
  -9   0  14       90.90       87.12      2.29 o 
  -8   0  14        1.39        2.47      0.72 o 
  -7   0  14      128.67      117.05      2.54 o 
  -6   0  14      672.03      634.29      8.11 o 
  -5   0  14       11.59       15.86      1.42 o 
  -4   0  14      135.04      155.57      4.13 o 
  -3   0  14      181.31      202.99      6.17 o 
  -2   0  14       10.33       10.87      1.22 o 
  -1   0  14       33.64       27.61      1.58 o 
   0   0  14        9.48       15.88      1.30 o 
 -10   1  14        8.43        8.96      0.84 o 
  -9   1  14      227.15      228.11      2.57 o 
  -8   1  14       90.26       93.95      1.62 o 
  -7   1  14      202.94      210.31      2.57 o 
  -6   1  14        0.41        0.48      0.50 o 
  -5   1  14       97.98      112.27      1.88 o 
  -4   1  14        5.53        5.86      0.86 o 
  -3   1  14       12.14       10.69      0.81 o 
  -2   1  14        1.30        1.67      0.52 o 
  -1   1  14       12.39       12.11      0.84 o 
   0   1  14       10.59        9.34      0.84 o 
  -9   2  14       14.19       17.27      0.91 o 
  -8   2  14        9.94       13.99      0.87 o 
  -7   2  14      148.48      164.71      2.48 o 
  -6   2  14       23.10       26.27      1.13 o 
  -5   2  14      206.58      200.01      2.83 o 
  -4   2  14       46.45       51.70      1.58 o 
  -3   2  14       73.45       67.52      1.61 o 
  -2   2  14        5.36        4.75      0.63 o 
  -1   2  14       47.55       48.11      1.54 o 
  -8   3  14        9.14       14.47      0.90 o 
  -7   3  14        1.14        0.86      0.53 o 
  -6   3  14       78.06       87.62      1.83 o 
  -5   3  14       45.16       35.77      1.24 o 
  -4   3  14        0.55        0.11      0.53 o 
  -3   3  14        0.25        0.89      0.57 o 
  -2   3  14       48.39       61.70      1.75 o 
  -6   4  14       26.06       18.39      1.81 o 
  -5   4  14       29.70       28.92      1.25 o 
  -4   4  14      168.44      191.86      3.83 o 
                                                 
